# Supplementary material for: Genome-Wide Association and Mechanistic Studies Indicate That Immune Response Contributes to Alzheimer’s Disease Development
Source: Front Genet. 2018 Sep 24;9:410. doi: 10.3389/fgene.2018.00410 (PMC6166008; doi:10.3389/fgene.2018.00410)
Supplement: Supplementary file 1 [file Table_1.XLSX]

## Sheet: trans_R_TAU-ABETA_2-23-18
SNP	Statistic	p-value	FDR	Beta
rs4420638	-11.5936	7.43345e-29	4.2767e-23	-0.127614
rs769449	-10.9542	3.94945e-26	1.13612e-20	-0.142166
rs157582	-9.74694	2.68985e-21	5.15852e-16	-0.107895
rs2075650	-8.97045	2.03267e-18	2.92365e-13	-0.113894
rs157580	5.5186	4.60602e-08	0.00529999	0.06042
rs335200	-5.03184	5.99167e-07	0.0574533	-0.0891976
rs1160985	4.97342	8.03969e-07	0.0660784	0.0534381
rs130985	-4.89611	1.18085e-06	0.0849227	-0.108083
rs12196652	-4.73072	2.64075e-06	0.168812	-0.0654761
rs12118565	-4.66243	3.65571e-06	0.16998	-0.06533
rs10913893	-4.65664	3.75727e-06	0.16998	-0.0652695
rs17746508	-4.65199	3.84081e-06	0.16998	-0.0703669
rs902774	-4.65199	3.84081e-06	0.16998	-0.0703669
rs10999632	4.61732	4.5218e-06	0.185824	0.0468513
rs8077346	-4.40179	1.21794e-05	0.46663	-0.0438723
rs439401	4.38768	1.2977e-05	0.46663	0.0466879
rs584007	4.3597	1.47084e-05	0.487253	0.0469837
rs7005715	-4.35168	1.52443e-05	0.487253	-0.0442831
rs7771912	4.31535	1.79132e-05	0.526737	0.0455594
rs1279002	-4.30908	1.84164e-05	0.526737	-0.0453429
rs3991209	-4.29933	1.92262e-05	0.526737	-0.0442128
rs11753604	4.2629	2.25644e-05	0.544828	0.0454907
rs7536474	-4.26178	2.26745e-05	0.544828	-0.0627876
rs8106922	4.25955	2.28971e-05	0.544828	0.0468207
rs7699928	-4.24415	2.44908e-05	0.544828	-0.0454276
rs189189	-4.24293	2.46215e-05	0.544828	-0.0815049
rs13106777	-4.2105	2.83478e-05	0.604053	-0.0662749
rs331482	-4.18111	3.21829e-05	0.609315	-0.0507532
rs4486743	-4.1797	3.23795e-05	0.609315	-0.0729
rs11579252	-4.17863	3.25291e-05	0.609315	-0.0669017
rs10880872	-4.17648	3.28311e-05	0.609315	-0.0548356
rs10049082	-4.1574	3.56331e-05	0.635044	-0.0439255
rs4719830	-4.15226	3.6425e-05	0.635044	-0.0433441
rs17013181	-4.14102	3.82179e-05	0.642538	-0.0507283
rs8178607	-4.13574	3.90884e-05	0.642538	-0.0536382
rs2072824	-4.10096	4.53128e-05	0.724164	-0.056467
rs2872032	-4.08838	4.77895e-05	0.743104	-0.0532991
rs12371422	-4.07685	5.01687e-05	0.75957	-0.0645435
rs4875598	4.05261	5.55481e-05	0.809192	0.0437009
rs16997104	-4.04784	5.66684e-05	0.809192	-0.058907
rs13082399	4.04367	5.76656e-05	0.809192	0.0421208
rs4685841	-4.03328	6.02237e-05	0.824967	-0.045149
rs10906259	-4.02434	6.2511e-05	0.826781	-0.0742674
rs601703	-4.01331	6.54461e-05	0.826781	-0.0469796
rs11705838	4.00563	6.75667e-05	0.826781	0.0421993
rs17635342	-4.00217	6.85427e-05	0.826781	-0.0829834
rs7868176	-3.98879	7.24458e-05	0.826781	-0.0594481
rs9951572	-3.97874	7.55124e-05	0.826781	-0.0468321
rs10880868	-3.9775	7.59016e-05	0.826781	-0.0524999
rs2098440	-3.97278	7.73911e-05	0.826781	-0.0565862
rs9818348	3.96937	7.84852e-05	0.826781	0.0421079
rs2146881	-3.96389	8.02737e-05	0.826781	-0.0463944
rs10934674	-3.95798	8.22486e-05	0.826781	-0.0516878
rs1056824	3.94547	8.65754e-05	0.826781	0.0424216
rs1860786	3.93485	9.04185e-05	0.826781	0.0414504
rs1903360	3.93194	9.15011e-05	0.826781	0.0478608
rs1692423	3.93173	9.15797e-05	0.826781	0.056863
rs13287	3.92082	9.57427e-05	0.826781	0.0437489
rs2296590	3.91293	9.8866e-05	0.826781	0.0437727
rs4881147	-3.90529	0.000101983	0.826781	-0.0440917
rs6850368	-3.90146	0.000103579	0.826781	-0.0462947
rs2965121	3.89893	0.000104646	0.826781	0.0681468
rs6690113	-3.89594	0.000105925	0.826781	-0.0422079
rs4809720	-3.89373	0.000106877	0.826781	-0.0815264
rs4899825	-3.89213	0.000107568	0.826781	-0.0493289
rs4904094	-3.89213	0.000107568	0.826781	-0.0493289
rs934945	-3.89096	0.000108082	0.826781	-0.051769
rs11247355	3.88108	0.000112484	0.826781	0.0564248
rs287350	3.87909	0.000113388	0.826781	0.0421301
rs509194	3.87784	0.000113963	0.826781	0.0410908
rs6474539	3.87728	0.000114222	0.826781	0.041432
rs2204370	-3.87474	0.000115398	0.826781	-0.054721
rs17679217	-3.87196	0.000116697	0.826781	-0.0491295
rs7316454	-3.86837	0.000118395	0.826781	-0.0517306
rs11610602	3.86608	0.000119491	0.826781	0.0486093
rs947712	3.86377	0.000120606	0.826781	0.0420411
rs13254505	-3.86015	0.000122375	0.826781	-0.0437531
rs152523	-3.85225	0.000126319	0.826781	-0.0485207
rs17842279	-3.84703	0.000128988	0.826781	-0.0667657
rs2327508	-3.8453	0.000129888	0.826781	-0.0413792
rs12044275	-3.8447	0.000130201	0.826781	-0.0429098
rs513555	3.83529	0.000135193	0.826781	0.0406603
rs2225382	-3.83504	0.000135326	0.826781	-0.0486825
rs1692421	3.83164	0.000137177	0.826781	0.0553982
rs7258875	-3.82973	0.000138226	0.826781	-0.0437911
rs11691815	-3.82733	0.000139556	0.826781	-0.0406393
rs4367140	3.82729	0.00013958	0.826781	0.0464306
rs11627445	-3.82613	0.000140228	0.826781	-0.0629222
rs1539399	3.82473	0.00014101	0.826781	0.0416587
rs728389	-3.82123	0.00014299	0.826781	-0.0398284
rs7799	3.81479	0.000146707	0.826781	0.0417028
rs7676077	-3.80818	0.00015061	0.826781	-0.0437375
rs6859	-3.80805	0.000150686	0.826781	-0.03914
rs2904658	3.80579	0.000152046	0.826781	0.0457451
rs7318768	3.80486	0.000152604	0.826781	0.0413457
rs12593088	-3.80099	0.000154967	0.826781	-0.043066
rs9526128	3.80017	0.000155474	0.826781	0.0407101
rs17108477	-3.79813	0.000156734	0.826781	-0.0632352
rs12277573	-3.79666	0.00015765	0.826781	-0.0617929
rs9909573	3.79544	0.000158412	0.826781	0.050748
rs11737011	3.79388	0.000159394	0.826781	0.0407635
rs1409432	-3.79017	0.000161751	0.826781	-0.0437819
rs475182	3.78931	0.000162301	0.826781	0.0400429
rs1457974	-3.78614	0.000164348	0.826781	-0.0424997
rs925031	-3.78564	0.000164675	0.826781	-0.0772189
rs9996363	-3.78564	0.000164677	0.826781	-0.0481345
rs1963367	3.78362	0.000165995	0.826781	0.0528179
rs7772552	-3.78282	0.000166516	0.826781	-0.073281
rs2972171	3.78257	0.000166684	0.826781	0.0396214
rs6731871	3.7793	0.000168845	0.826781	0.0549755
rs322673	3.77808	0.000169663	0.826781	0.0452547
rs16881275	-3.7765	0.000170724	0.826781	-0.0801459
rs4739127	-3.77508	0.000171684	0.826781	-0.0407195
rs17477697	-3.77384	0.000172525	0.826781	-0.0391125
rs10999865	3.77276	0.000173257	0.826781	0.064062
rs2339076	-3.7727	0.000173301	0.826781	-0.0408491
rs4146092	-3.76952	0.000175487	0.826781	-0.0400253
rs2907748	-3.76947	0.000175517	0.826781	-0.0457294
rs534129	-3.76873	0.000176029	0.826781	-0.0402143
rs1242111	3.76687	0.000177326	0.826781	0.0407011
rs4293390	-3.76093	0.000181512	0.826781	-0.0434473
rs2453811	3.76011	0.000182099	0.826781	0.057791
rs9564498	-3.75907	0.000182844	0.826781	-0.0415519
rs2965831	-3.757	0.000184338	0.826781	-0.040697
rs13267290	-3.75602	0.00018505	0.826781	-0.0477453
rs533437	3.75543	0.000185473	0.826781	0.0395312
rs2000220	3.75223	0.00018782	0.826781	0.0391353
rs673112	-3.75112	0.00018864	0.826781	-0.0436347
rs1692357	3.74649	0.000192091	0.826781	0.0593985
rs2029084	-3.74627	0.00019226	0.826781	-0.043449
rs10201738	3.74619	0.000192318	0.826781	0.0393991
rs4941537	3.74553	0.000192817	0.826781	0.0401355
rs1331690	-3.74186	0.000195607	0.826781	-0.0386412
rs619945	-3.74162	0.000195788	0.826781	-0.0450453
rs510277	3.73309	0.000202422	0.826781	0.039333
rs902557	-3.72913	0.000205574	0.826781	-0.04075
rs410324	-3.72856	0.000206036	0.826781	-0.0592935
rs709679	-3.72719	0.000207138	0.826781	-0.0399744
rs2300755	3.72118	0.000212043	0.826781	0.0386375
rs6414573	3.71977	0.000213212	0.826781	0.0540691
rs1925516	-3.71908	0.000213781	0.826781	-0.0459334
rs7337140	-3.71844	0.000214317	0.826781	-0.0424395
rs1692404	3.71684	0.000215655	0.826781	0.0538668
rs16962840	-3.71646	0.000215978	0.826781	-0.0583891
rs2234632	-3.71388	0.00021815	0.826781	-0.0433952
rs17676223	-3.71281	0.000219061	0.826781	-0.046942
rs11703054	-3.71217	0.000219606	0.826781	-0.0419089
rs17121635	-3.71075	0.000220817	0.826781	-0.0608167
rs6087613	-3.71001	0.00022146	0.826781	-0.062547
rs287437	3.70593	0.000224996	0.826781	0.0396243
rs16844364	3.70523	0.000225603	0.826781	0.0458647
rs4351174	-3.70338	0.000227228	0.826781	-0.0405623
rs9384087	3.70129	0.000229079	0.826781	0.0683071
rs10086879	-3.69814	0.00023189	0.826781	-0.0424974
rs3019270	-3.69753	0.000232438	0.826781	-0.0383556
rs1933500	-3.69566	0.000234125	0.826781	-0.0787174
rs1156892	-3.69425	0.000235403	0.826781	-0.073166
rs287354	3.69193	0.000237529	0.826781	0.0403251
rs4663901	-3.69143	0.000237985	0.826781	-0.0486092
rs6685801	3.68922	0.00024003	0.826781	0.0626948
rs1869410	-3.68738	0.000241739	0.826781	-0.0432644
rs2296581	3.687	0.000242102	0.826781	0.041466
rs1829982	-3.68586	0.000243168	0.826781	-0.0512563
rs7950345	-3.68322	0.000245659	0.826781	-0.0742046
rs2296642	-3.68197	0.000246846	0.826781	-0.0421564
rs999995	-3.68178	0.000247025	0.826781	-0.0381353
rs12670137	3.6797	0.000249015	0.826781	0.0486588
rs7530362	-3.67969	0.000249026	0.826781	-0.0405003
rs1887589	-3.67954	0.000249166	0.826781	-0.0563146
rs1010651	3.67865	0.000250028	0.826781	0.0397436
rs8005178	3.6753	0.000253278	0.826781	0.0423313
rs2733032	3.67274	0.000255788	0.826781	0.0394208
rs2278955	-3.671	0.000257499	0.826781	-0.0401527
rs2061084	3.67014	0.000258354	0.826781	0.053259
rs7596623	3.66897	0.000259518	0.826781	0.063532
rs9956621	-3.66506	0.000263452	0.826781	-0.0454248
rs17031792	-3.66495	0.00026356	0.826781	-0.0787628
rs10916846	-3.66424	0.000264283	0.826781	-0.0852011
rs932511	-3.6636	0.000264932	0.826781	-0.0385459
rs12194318	-3.66008	0.000268538	0.826781	-0.047018
rs2181617	3.65912	0.000269532	0.826781	0.0378722
rs10176810	-3.65736	0.00027136	0.826781	-0.0437326
rs747324	3.65665	0.000272094	0.826781	0.0397558
rs4802742	-3.65577	0.000273014	0.826781	-0.0399745
rs1564976	-3.65434	0.000274514	0.826781	-0.0431095
rs6495768	3.65326	0.000275657	0.826781	0.0533759
rs6018919	3.64968	0.000279459	0.826781	0.0413145
rs10787532	-3.648	0.000281264	0.826781	-0.0511514
rs6722342	3.6474	0.00028191	0.826781	0.0645429
rs11597188	-3.64723	0.000282098	0.826781	-0.0394031
rs1894043	3.64699	0.00028235	0.826781	0.0427466
rs2089045	3.64406	0.000285538	0.826781	0.0372813
rs17041710	-3.64278	0.000286936	0.826781	-0.0439483
rs748775	3.64151	0.000288338	0.826781	0.0395805
rs682609	3.63795	0.000292282	0.826781	0.0425948
rs4277937	3.63749	0.000292795	0.826781	0.041328
rs10959090	3.63689	0.000293463	0.826781	0.0389644
rs1879379	3.63484	0.000295775	0.826781	0.0385502
rs1873707	3.63465	0.000295989	0.826781	0.0389957
rs7155538	-3.63402	0.000296704	0.826781	-0.0511933
rs2045984	-3.62929	0.000302105	0.826781	-0.039725
rs17076074	-3.62895	0.000302487	0.826781	-0.056397
rs208867	-3.62624	0.000305633	0.826781	-0.0395045
rs10827637	3.62533	0.000306688	0.826781	0.0406787
rs7724036	3.62521	0.000306831	0.826781	0.0586682
rs1945372	3.62471	0.000307417	0.826781	0.062245
rs2711047	-3.62294	0.000309497	0.826781	-0.0436019
rs322683	3.62187	0.000310756	0.826781	0.0389325
rs13099375	-3.62147	0.000311227	0.826781	-0.0482429
rs12701028	-3.61943	0.000313659	0.826781	-0.0411831
rs1294409	-3.61883	0.000314374	0.826781	-0.038727
rs7172126	-3.61705	0.000316511	0.826781	-0.0387608
rs764686	3.61515	0.000318796	0.826781	0.0409368
rs42262	-3.61364	0.000320631	0.826781	-0.0488375
rs11807493	-3.6127	0.00032178	0.826781	-0.0606836
rs4130415	3.61228	0.000322286	0.826781	0.0420047
rs1541006	-3.61065	0.000324293	0.826781	-0.0435584
rs17752444	-3.60919	0.000326089	0.826781	-0.0468899
rs7096152	3.60843	0.000327036	0.826781	0.0422434
rs9572677	-3.60806	0.000327491	0.826781	-0.0392528
rs11620738	-3.6059	0.000330188	0.826781	-0.0393675
rs10265932	3.60524	0.000331016	0.826781	0.0403348
rs9375185	-3.60395	0.000332628	0.826781	-0.0528084
rs10851524	3.6029	0.000333961	0.826781	0.0385634
rs1109559	3.59956	0.00033821	0.826781	0.0383178
rs10103911	-3.59929	0.000338552	0.826781	-0.0490638
rs4941999	3.59732	0.000341089	0.826781	0.0386846
rs10836533	-3.5965	0.000342142	0.826781	-0.0392492
rs4812260	3.59564	0.000343265	0.826781	0.0457337
rs11555737	-3.59562	0.000343285	0.826781	-0.0494183
rs7387693	-3.59454	0.000344689	0.826781	-0.0417933
rs2100321	-3.5937	0.000345786	0.826781	-0.0521749
rs17633701	-3.59265	0.000347162	0.826781	-0.0528808
rs10777421	3.59171	0.000348396	0.826781	0.0371423
rs12132420	-3.59156	0.000348594	0.826781	-0.0608726
rs17552374	-3.5912	0.000349066	0.826781	-0.0636463
rs17136772	3.58611	0.000355843	0.826781	0.0785458
rs6851671	-3.58569	0.000356395	0.826781	-0.0389063
rs970485	-3.58477	0.00035764	0.826781	-0.0368522
rs12583955	-3.58435	0.000358201	0.826781	-0.0716998
rs2348754	-3.58398	0.000358705	0.826781	-0.0517757
rs1003258	3.58362	0.000359199	0.826781	0.0561185
rs942666	3.58223	0.000361085	0.826781	0.0504859
rs7781186	3.58147	0.000362122	0.826781	0.0472101
rs1587152	-3.58124	0.000362431	0.826781	-0.036754
rs9317955	-3.57762	0.000367407	0.826781	-0.0749154
rs2741553	-3.57687	0.000368449	0.826781	-0.0375787
rs977133	3.57602	0.000369623	0.826781	0.0431602
rs664421	-3.57539	0.000370502	0.826781	-0.0431987
rs12447513	-3.57374	0.000372806	0.826781	-0.0369001
rs1871488	3.57354	0.000373092	0.826781	0.0543574
rs12548066	-3.57346	0.000373202	0.826781	-0.0396487
rs657672	-3.57213	0.000375078	0.826781	-0.0527801
rs322688	3.57159	0.000375839	0.826781	0.0443893
rs10978589	-3.57031	0.00037765	0.826781	-0.0696636
rs4961466	-3.56992	0.000378207	0.826781	-0.0386226
rs1294577	-3.5697	0.000378515	0.826781	-0.037709
rs209607	3.56968	0.000378549	0.826781	0.0404557
rs1217780	3.5696	0.000378664	0.826781	0.0540714
rs1475706	-3.56743	0.000381751	0.826781	-0.0512492
rs3010318	-3.56587	0.000383993	0.826781	-0.0526022
rs11047917	-3.564	0.000386704	0.826781	-0.0823287
rs7629048	-3.56384	0.000386934	0.826781	-0.03744
rs4075919	-3.56251	0.000388865	0.826781	-0.0384628
rs1460761	3.56183	0.00038987	0.826781	0.0459041
rs6053465	3.56016	0.000392315	0.826781	0.0381786
rs1484156	3.55998	0.000392571	0.826781	0.0371986
rs7138744	-3.55954	0.000393221	0.826781	-0.0390257
rs17120257	-3.55797	0.000395548	0.826781	-0.0604038
rs11128059	-3.55781	0.000395783	0.826781	-0.0365221
rs940	-3.55684	0.000397231	0.826781	-0.0408696
rs6542902	3.55485	0.000400199	0.826781	0.0485411
rs2346007	3.55477	0.000400318	0.826781	0.039015
rs6707371	3.55469	0.000400435	0.826781	0.037101
rs1978703	-3.55112	0.00040582	0.826781	-0.0390453
rs6495769	3.55099	0.000406013	0.826781	0.0568439
rs11231676	3.54802	0.000410556	0.826781	0.0382576
rs1033581	-3.54591	0.000413807	0.826781	-0.0453245
rs2975419	3.54429	0.000416315	0.826781	0.0368819
rs4578407	3.5442	0.000416454	0.826781	0.038103
rs1607547	-3.54331	0.000417834	0.826781	-0.0383136
rs3935773	-3.54219	0.000419593	0.826781	-0.0440443
rs17611665	3.54042	0.000422376	0.826781	0.0501438
rs3901873	-3.53998	0.000423066	0.826781	-0.0450134
rs2682480	-3.53993	0.000423139	0.826781	-0.0369633
rs803576	-3.53983	0.000423309	0.826781	-0.0510383
rs17783100	-3.53966	0.000423565	0.826781	-0.0828383
rs1620250	-3.53764	0.000426772	0.826781	-0.0491315
rs7744164	-3.53747	0.000427042	0.826781	-0.0373183
rs10846489	3.53739	0.000427167	0.826781	0.037628
rs1460763	3.53545	0.000430273	0.826781	0.0424634
rs2831811	3.53414	0.000432382	0.826781	0.0395767
rs11232271	3.53268	0.00043474	0.826781	0.0637487
rs1953635	-3.53209	0.000435696	0.826781	-0.0372922
rs7279672	3.53114	0.000437241	0.826781	0.0399033
rs8047038	3.53024	0.0004387	0.826781	0.042926
rs11685862	-3.52903	0.000440681	0.826781	-0.0453402
rs2831845	3.52894	0.000440835	0.826781	0.0398828
rs11957134	3.52875	0.000441138	0.826781	0.0645247
rs2385848	3.52709	0.000443874	0.826781	0.0497916
rs2606167	3.52497	0.000447392	0.826781	0.0416869
rs11041833	-3.52481	0.00044766	0.826781	-0.0376329
rs1397548	3.52461	0.000447983	0.826781	0.0423729
rs2278513	3.52449	0.000448187	0.826781	0.036811
rs12726436	-3.52354	0.00044977	0.826781	-0.0674511
rs5747087	-3.5234	0.000449998	0.826781	-0.0375392
rs11661581	-3.52331	0.000450159	0.826781	-0.0418059
rs6800214	-3.52276	0.000451077	0.826781	-0.0389092
rs771175	-3.52227	0.000451898	0.826781	-0.0374096
rs7725523	3.51987	0.00045595	0.826781	0.0413353
rs12445943	-3.51975	0.000456139	0.826781	-0.0533579
rs4857458	-3.51913	0.000457203	0.826781	-0.036991
rs7160907	3.51898	0.000457457	0.826781	0.053026
rs7688867	-3.51826	0.00045867	0.826781	-0.0383554
rs287312	3.51826	0.000458682	0.826781	0.0401183
rs1495824	-3.51735	0.000460223	0.826781	-0.0361101
rs4766078	-3.51642	0.000461824	0.826781	-0.049587
rs11720066	3.51474	0.000464711	0.826781	0.0494309
rs10519201	-3.51467	0.000464828	0.826781	-0.0522645
rs12734348	3.51402	0.000465945	0.826781	0.0357515
rs287475	3.51364	0.000466605	0.826781	0.0387513
rs6966010	3.51337	0.000467065	0.826781	0.0360518
rs2367811	3.51169	0.000469992	0.826781	0.0389079
rs12807544	3.51149	0.00047034	0.826781	0.0383759
rs3898039	3.51066	0.000471783	0.826781	0.0520926
rs2970498	-3.50972	0.000473438	0.826781	-0.042155
rs3923904	-3.5095	0.000473825	0.826781	-0.0383516
rs10034428	3.50939	0.000474011	0.826781	0.0421694
rs2350822	-3.50867	0.000475271	0.826781	-0.0419121
rs12305310	-3.50832	0.000475889	0.826781	-0.055655
rs4259650	3.50659	0.000478944	0.826781	0.0384029
rs17781440	-3.50642	0.000479245	0.826781	-0.0414554
rs11231529	3.5061	0.000479816	0.826781	0.037861
rs6740378	3.50467	0.000482372	0.826781	0.0542101
rs3817003	3.50465	0.000482406	0.826781	0.039537
rs1514453	3.5044	0.000482849	0.826781	0.0367871
rs2828065	3.50319	0.000485013	0.828022	0.0368378
rs10822701	-3.50069	0.000489508	0.82921	-0.0488002
rs17521158	-3.50049	0.000489878	0.82921	-0.0385104
rs6591721	3.4989	0.000492769	0.82921	0.0378347
rs12889650	-3.4988	0.000492953	0.82921	-0.0366963
rs2290528	-3.49707	0.000496097	0.82921	-0.0636606
rs2049950	-3.49679	0.00049661	0.82921	-0.0431011
rs1540443	3.49668	0.000496828	0.82921	0.0500069
rs2918072	-3.49645	0.000497239	0.82921	-0.0379336
rs10269406	-3.49506	0.0004998	0.831073	-0.0448128
rs7935265	3.49377	0.000502182	0.832627	0.0375165
rs17253937	-3.49169	0.000506059	0.833502	-0.0473277
rs4739176	-3.49068	0.000507945	0.833502	-0.036679
rs6919522	-3.4893	0.000510532	0.833502	-0.038121
rs246226	3.48887	0.000511338	0.833502	0.0386064
rs10842682	3.48789	0.000513181	0.833502	0.0379009
rs2381031	-3.48746	0.000513993	0.833502	-0.0407659
rs35587	3.48677	0.000515311	0.833502	0.0385112
rs6027060	-3.48614	0.000516512	0.833502	-0.0394003
rs951357	-3.48551	0.000517701	0.833502	-0.0515589
rs11108454	-3.48516	0.000518368	0.833502	-0.0559644
rs701944	-3.48381	0.000520963	0.833502	-0.0599859
rs1945367	3.4834	0.000521748	0.833502	0.064912
rs4739175	-3.48333	0.000521873	0.833502	-0.0366526
rs955844	-3.48043	0.000527469	0.833502	-0.0483752
rs12701035	-3.48039	0.000527557	0.833502	-0.0389307
rs12118760	-3.47882	0.000530599	0.833502	-0.0443607
rs1048418	-3.47877	0.000530703	0.833502	-0.0540943
rs10145357	3.47869	0.00053087	0.833502	0.0521361
rs1479227	-3.47813	0.000531962	0.833502	-0.0463367
rs11203825	-3.47705	0.000534074	0.833502	-0.0591765
rs1734440	3.47424	0.000539618	0.833502	0.0394328
rs2028137	3.47386	0.000540367	0.833502	0.0499891
rs1317681	3.47351	0.00054105	0.833502	0.047146
rs626584	-3.472	0.000544075	0.833502	-0.0381479
rs899609	3.47111	0.000545849	0.833502	0.0358361
rs1479828	3.47084	0.000546391	0.833502	0.0412344
rs1056835	3.47082	0.000546429	0.833502	0.0374593
rs7538054	3.47046	0.000547142	0.833502	0.0359309
rs4781318	-3.46851	0.00055107	0.833502	-0.0370193
rs8038620	3.46831	0.000551476	0.833502	0.0372263
rs246221	3.46761	0.000552895	0.833502	0.0383014
rs1519349	-3.46729	0.000553548	0.833502	-0.0402197
rs12606303	-3.46679	0.000554564	0.833502	-0.0374797
rs1891186	-3.46677	0.000554594	0.833502	-0.0383127
rs30725	-3.46525	0.000557689	0.833502	-0.0445954
rs6929221	3.46437	0.000559489	0.833502	0.0450648
rs5767406	-3.46434	0.000559566	0.833502	-0.040802
rs11620491	-3.4627	0.000562932	0.833502	-0.0426602
rs1867485	3.46243	0.000563488	0.833502	0.036377
rs4469340	3.46033	0.000567846	0.833502	0.0409251
rs1000113	3.46029	0.000567914	0.833502	0.0634546
rs4486281	3.46004	0.000568436	0.833502	0.0396241
rs7975829	3.45996	0.00056861	0.833502	0.0434176
rs2118666	3.459	0.000570613	0.833502	0.0365918
rs11259677	-3.45894	0.000570734	0.833502	-0.0371131
rs7542294	3.45839	0.000571874	0.833502	0.0462911
rs3765087	-3.45829	0.000572087	0.833502	-0.0517075
rs11650137	3.45764	0.000573442	0.833502	0.0390455
rs4451298	-3.45752	0.000573698	0.833502	-0.0363411
rs17208505	-3.45605	0.000576805	0.833838	-0.0359506
rs461858	-3.45585	0.000577209	0.833838	-0.0401474
rs2112711	3.45352	0.000582158	0.833838	0.0367221
rs1482224	3.45325	0.00058273	0.833838	0.0399375
rs10011758	3.45292	0.000583427	0.833838	0.0760269
rs497408	3.45283	0.000583621	0.833838	0.0597567
rs10457832	3.45262	0.000584074	0.833838	0.0367183
rs13073838	-3.45132	0.000586851	0.833875	-0.0382281
rs6018920	3.45125	0.000586999	0.833875	0.0399631
rs10850832	-3.4496	0.000590539	0.836837	-0.051519
rs16886859	3.44468	0.000601241	0.844646	0.059269
rs1948087	-3.44408	0.000602544	0.844646	-0.0402226
rs9734817	3.44398	0.000602772	0.844646	0.0670918
rs2720891	-3.44353	0.000603768	0.844646	-0.0506039
rs7214006	3.44278	0.000605421	0.844646	0.0458217
rs190313	3.44249	0.000606061	0.844646	0.0568331
rs937856	3.44237	0.000606326	0.844646	0.0427602
rs10749914	3.44006	0.000611453	0.84973	0.0378052
rs13052751	-3.43911	0.000613567	0.850191	-0.0367584
rs10987119	-3.43858	0.00061474	0.850191	-0.0453521
rs6007699	-3.43737	0.000617448	0.851554	-0.077714
rs476808	-3.43682	0.000618698	0.851554	-0.0371724
rs5741801	-3.43611	0.0006203	0.851554	-0.072219
rs991694	-3.43551	0.000621646	0.851554	-0.0530904
rs7975811	-3.43446	0.000624036	0.852187	-0.0364672
rs2720961	-3.43235	0.000628832	0.852187	-0.0527121
rs6055803	-3.43159	0.000630564	0.852187	-0.0366858
rs17542285	-3.4314	0.000630999	0.852187	-0.0434071
rs4755449	-3.4309	0.000632165	0.852187	-0.0368334
rs1413081	-3.42811	0.000638589	0.852187	-0.0394463
rs1220319	-3.42512	0.000645555	0.852187	-0.0399352
rs17608964	3.42491	0.00064606	0.852187	0.0686079
rs12863456	-3.42462	0.000646724	0.852187	-0.0556134
rs1428554	3.42317	0.000650149	0.852187	0.0582481
rs11627233	-3.42257	0.000651563	0.852187	-0.0561973
rs2517545	-3.42213	0.000652603	0.852187	-0.037216
rs726176	3.42185	0.000653254	0.852187	0.040215
rs10959088	3.42185	0.000653269	0.852187	0.0385732
rs11967579	-3.42165	0.000653723	0.852187	-0.0525058
rs2230931	3.42122	0.000654748	0.852187	0.043815
rs12882704	-3.4208	0.000655745	0.852187	-0.0381624
rs4982022	3.42014	0.000657325	0.852187	0.038035
rs7567152	3.41941	0.000659062	0.852187	0.0383844
rs2844665	-3.41904	0.00065994	0.852187	-0.037178
rs2517543	-3.41904	0.00065994	0.852187	-0.037178
rs7196735	-3.41862	0.000660944	0.852187	-0.0368464
rs7923418	-3.41811	0.000662159	0.852187	-0.0557374
rs17451399	-3.41723	0.000664283	0.852187	-0.0546689
rs32508	-3.41705	0.000664712	0.852187	-0.0373861
rs1862835	-3.41701	0.000664825	0.852187	-0.0619376
rs2798631	3.41565	0.000668086	0.852187	0.0355275
rs1263173	3.41376	0.000672684	0.852187	0.0385241
rs3118505	-3.41342	0.000673501	0.852187	-0.0639172
rs10111517	3.41306	0.000674388	0.852187	0.0353858
rs11073715	3.41155	0.000678068	0.852187	0.0439993
rs11576457	3.41109	0.000679201	0.852187	0.0349976
rs7655305	3.41016	0.000681495	0.852187	0.0357987
rs529445	3.40994	0.000682029	0.852187	0.045543
rs4912540	3.40877	0.000684926	0.852187	0.0410528
rs9541490	-3.40846	0.000685683	0.852187	-0.0406491
rs17740892	-3.40836	0.000685944	0.852187	-0.0431853
rs11125813	-3.40829	0.000686106	0.852187	-0.0428679
rs10864570	-3.40702	0.00068926	0.852187	-0.0385417
rs2121665	-3.40698	0.000689359	0.852187	-0.0373919
rs3795663	-3.4068	0.000689817	0.852187	-0.0364045
rs17121613	-3.40667	0.000690137	0.852187	-0.052302
rs9263699	3.40662	0.000690263	0.852187	0.0422346
rs9328361	3.40602	0.000691757	0.852187	0.0515239
rs2881832	3.40466	0.000695174	0.852187	0.035166
rs2517550	-3.40458	0.000695363	0.852187	-0.0370304
rs1999112	-3.40369	0.000697608	0.852187	-0.0424633
rs17135170	3.40246	0.000700701	0.852187	0.0722911
rs16974427	-3.40184	0.000702276	0.852187	-0.0484487
rs17764308	-3.40166	0.000702737	0.852187	-0.0461319
rs1033620	-3.40141	0.000703354	0.852187	-0.0373554
rs7575137	3.40038	0.000705977	0.852187	0.037681
rs6543534	-3.40029	0.000706198	0.852187	-0.0366913
rs1996215	-3.39997	0.000707014	0.852187	-0.0376931
rs7018768	3.39995	0.000707067	0.852187	0.0362233
rs1114342	-3.39961	0.000707935	0.852187	-0.0375296
rs7589376	3.39821	0.000711531	0.852187	0.0409825
rs4617603	-3.39691	0.000714867	0.852187	-0.0363278
rs4875728	-3.39667	0.000715475	0.852187	-0.0735196
rs689607	3.39662	0.00071561	0.852187	0.0366327
rs12552409	-3.39653	0.000715841	0.852187	-0.0354569
rs1548320	-3.39621	0.000716672	0.852187	-0.0389227
rs2523873	-3.39604	0.000717116	0.852187	-0.0369563
rs1661184	-3.39517	0.000719363	0.852187	-0.043065
rs7111924	3.39061	0.000731256	0.852187	0.0367565
rs667933	-3.39	0.000732868	0.852187	-0.0347725
rs4648482	-3.3885	0.000736831	0.852187	-0.0375102
rs729131	-3.38686	0.000741189	0.852187	-0.0461057
rs17624793	3.38579	0.000744052	0.852187	0.0455315
rs10915428	3.38568	0.000744333	0.852187	0.0345251
rs6583998	-3.38557	0.000744639	0.852187	-0.0402989
rs6030295	3.3851	0.0007459	0.852187	0.0352055
rs11609525	-3.38487	0.000746494	0.852187	-0.0556452
rs10087168	3.38484	0.000746588	0.852187	0.039683
rs6870949	-3.38401	0.000748815	0.852187	-0.0409004
rs12866604	-3.38364	0.000749803	0.852187	-0.0518225
rs9824704	3.3834	0.000750451	0.852187	0.0589931
rs11712997	-3.38267	0.000752437	0.852187	-0.0354635
rs11100496	-3.38249	0.000752922	0.852187	-0.0409257
rs164577	3.38244	0.000753044	0.852187	0.0369717
rs763713	3.38219	0.000753711	0.852187	0.0624145
rs7189433	3.38127	0.000756221	0.852187	0.0385525
rs6944013	-3.3808	0.000757496	0.852187	-0.0472948
rs7231415	-3.38075	0.000757632	0.852187	-0.0530265
rs7714584	3.38019	0.000759156	0.852187	0.056847
rs10778687	3.3792	0.000761856	0.852187	0.0462196
rs2975418	3.37863	0.000763411	0.852187	0.0361458
rs11869615	3.37841	0.000764012	0.852187	0.0347121
rs2317630	-3.37776	0.000765786	0.852187	-0.0398518
rs7536524	-3.3771	0.000767622	0.852187	-0.0404927
rs1599313	3.3764	0.000769546	0.852187	0.040492
rs17464115	-3.37587	0.000771014	0.852187	-0.0627187
rs2092109	3.37352	0.000777528	0.852187	0.0354604
rs13015498	-3.37321	0.000778383	0.852187	-0.0370879
rs10106061	3.37278	0.000779567	0.852187	0.0505159
rs2281493	-3.37272	0.000779744	0.852187	-0.0360736
rs869823	-3.3721	0.000781481	0.852187	-0.0384587
rs2240941	3.37142	0.000783375	0.852187	0.0522267
rs348593	3.37098	0.000784619	0.852187	0.0434637
rs167732	3.37067	0.000785478	0.852187	0.0365175
rs11783979	-3.37063	0.000785607	0.852187	-0.0350615
rs9290300	3.37056	0.000785805	0.852187	0.036135
rs11876436	3.37049	0.000786005	0.852187	0.0518179
rs948164	-3.37024	0.000786695	0.852187	-0.0423929
rs2290871	-3.36982	0.000787894	0.852187	-0.0405092
rs2296587	3.36916	0.000789742	0.852187	0.039717
rs16838189	-3.3686	0.000791337	0.852187	-0.0737167
rs11768076	-3.36707	0.000795664	0.852187	-0.0376798
rs11635742	-3.36651	0.000797272	0.852187	-0.0407206
rs2972174	3.36607	0.000798523	0.852187	0.0386148
rs6817818	3.36594	0.000798883	0.852187	0.0752266
rs1345117	-3.3652	0.00080102	0.852187	-0.0354924
rs1549840	-3.36509	0.000801334	0.852187	-0.0349838
rs9506325	-3.36502	0.000801536	0.852187	-0.0361425
rs1046246	-3.36446	0.00080313	0.852187	-0.0432771
rs2517552	-3.36394	0.000804637	0.852187	-0.0370358
rs2892913	3.36392	0.000804676	0.852187	0.060244
rs1981840	-3.36286	0.000807735	0.852187	-0.044758
rs7166625	-3.36285	0.000807761	0.852187	-0.0377156
rs3815087	3.36234	0.000809242	0.852187	0.0407895
rs136070	-3.36226	0.000809453	0.852187	-0.0425685
rs12857052	3.36218	0.000809704	0.852187	0.0361438
rs12204422	-3.36167	0.000811166	0.852187	-0.0673394
rs12205762	-3.36116	0.000812661	0.852187	-0.0551303
rs1790123	3.36092	0.000813337	0.852187	0.0411138
rs4402698	-3.35971	0.000816862	0.852187	-0.0393203
rs7162855	3.35944	0.000817663	0.852187	0.0552234
rs34009	-3.35944	0.000817668	0.852187	-0.040038
rs4251985	-3.35936	0.000817886	0.852187	-0.0386533
rs2695689	-3.35765	0.000822881	0.852187	-0.0672025
rs6013321	-3.35567	0.000828738	0.852187	-0.0639998
rs869834	-3.35561	0.000828891	0.852187	-0.0362194
rs10877949	-3.35527	0.000829903	0.852187	-0.0384157
rs4493983	3.35447	0.00083228	0.852187	0.0537675
rs10121323	3.35338	0.00083551	0.852187	0.0455817
rs11117242	3.35308	0.000836425	0.852187	0.0359934
rs2312425	-3.35297	0.00083675	0.852187	-0.0383825
rs4448134	3.35284	0.000837139	0.852187	0.0398461
rs6713112	-3.35178	0.000840292	0.852187	-0.0375998
rs9842509	-3.35157	0.000840934	0.852187	-0.0421281
rs2633466	-3.35079	0.000843279	0.852187	-0.0347481
rs1871680	3.35062	0.000843763	0.852187	0.0359028
rs3600	-3.34979	0.000846256	0.852187	-0.0522886
rs1532583	3.34973	0.000846464	0.852187	0.0386828
rs10086780	3.34972	0.000846478	0.852187	0.0380254
rs2423324	3.34932	0.000847682	0.852187	0.0347014
rs16871346	-3.34926	0.000847866	0.852187	-0.0456249
rs2777531	-3.34883	0.000849155	0.852187	-0.0371458
rs2589307	3.3488	0.000849256	0.852187	0.0433383
rs7568533	-3.3488	0.000849258	0.852187	-0.0420172
rs9317715	-3.34829	0.000850786	0.852187	-0.0443713
rs10095131	-3.34702	0.000854656	0.852187	-0.0396101
rs4720262	-3.34689	0.000855049	0.852187	-0.0381701
rs3135695	-3.34677	0.000855424	0.852187	-0.0706288
rs6063208	3.34562	0.000858934	0.852187	0.034789
rs17632760	-3.34544	0.000859458	0.852187	-0.0535738
rs1524672	-3.34534	0.000859771	0.852187	-0.0459248
rs12681997	-3.34477	0.000861537	0.852187	-0.0538602
rs3853203	3.34412	0.000863526	0.852187	0.0348895
rs1051431	3.34411	0.000863547	0.852187	0.0382728
rs1294410	-3.34296	0.000867093	0.852187	-0.0357273
rs7628387	-3.34275	0.000867714	0.852187	-0.0506347
rs959439	-3.34259	0.000868223	0.852187	-0.0512012
rs9380559	3.3422	0.000869423	0.852187	0.0351538
rs4815707	-3.34182	0.000870615	0.852187	-0.0359028
rs2414186	3.34168	0.000871034	0.852187	0.0355788
rs3859253	-3.34079	0.000873781	0.852187	-0.0473567
rs10000282	-3.3398	0.000876881	0.852187	-0.0692981
rs245827	3.33979	0.000876909	0.852187	0.0476744
rs3789098	-3.33963	0.000877388	0.852187	-0.0500903
rs10463193	-3.33925	0.000878599	0.852187	-0.077454
rs504560	-3.33867	0.000880391	0.852187	-0.0386694
rs6034191	-3.33835	0.000881394	0.852187	-0.03581
rs1007709	-3.33799	0.000882508	0.852187	-0.053509
rs2066004	3.33798	0.000882549	0.852187	0.0349601
rs400345	-3.33759	0.00088377	0.852187	-0.0441641
rs4988515	-3.33633	0.000887726	0.852187	-0.0795697
rs7712590	3.33604	0.00088866	0.852187	0.0427594
rs6458760	-3.33583	0.00088932	0.852187	-0.0479107
rs7976168	-3.33468	0.000892949	0.852187	-0.0374761
rs6810814	3.3346	0.000893212	0.852187	0.0431728
rs891674	3.33322	0.000897579	0.852187	0.035475
rs6931464	3.3324	0.000900208	0.852187	0.0404359
rs6931633	3.3324	0.000900208	0.852187	0.0404359
rs6911408	3.3324	0.000900208	0.852187	0.0404359
rs9263716	3.3324	0.000900208	0.852187	0.0404359
rs2523872	-3.33172	0.000902356	0.852187	-0.0367626
rs2523870	-3.33172	0.000902356	0.852187	-0.0367626
rs10518121	-3.33147	0.000903177	0.852187	-0.0518285
rs4512409	-3.33092	0.000904928	0.852187	-0.0359687
rs9263715	3.33063	0.000905852	0.852187	0.0404053
rs2991010	-3.3296	0.000909161	0.852187	-0.0704713
rs17747233	-3.32889	0.000911467	0.852187	-0.0731422
rs7971383	3.32836	0.000913175	0.852187	0.034666
rs721025	-3.32799	0.000914367	0.852187	-0.0389911
rs12122853	-3.32797	0.000914431	0.852187	-0.0597377
rs4980794	3.32743	0.000916177	0.852187	0.0388
rs10883723	3.32612	0.000920444	0.852187	0.0380405
rs714625	-3.32564	0.000922001	0.852187	-0.0345405
rs2629646	3.32542	0.000922723	0.852187	0.0347804
rs4142488	-3.32425	0.000926549	0.852187	-0.056652
rs7440491	3.32391	0.000927656	0.852187	0.0399617
rs17765575	-3.32387	0.000927809	0.852187	-0.0507381
rs9351578	3.32375	0.000928176	0.852187	0.0497921
rs13156244	3.32366	0.00092848	0.852187	0.0476459
rs7552885	-3.32286	0.000931104	0.852187	-0.0355946
rs2148686	-3.32226	0.000933111	0.852187	-0.0540463
rs9369494	3.31977	0.000941354	0.852187	0.0416487
rs17450772	3.3195	0.000942238	0.852187	0.0557296
rs1457946	-3.31898	0.000943981	0.852187	-0.0369332
rs1994918	3.31878	0.00094465	0.852187	0.0596056
rs11968591	-3.31875	0.000944728	0.852187	-0.0354571
rs3104988	-3.31836	0.000946053	0.852187	-0.0340815
rs516594	3.316	0.000953964	0.852187	0.0356032
rs1775875	-3.31586	0.000954428	0.852187	-0.0391483
rs155426	3.31481	0.000957964	0.852187	0.0485842
rs1996553	3.31474	0.000958198	0.852187	0.0399547
rs7024768	3.31408	0.000960455	0.852187	0.0357434
rs11750108	3.31396	0.000960845	0.852187	0.0694915
rs2772134	-3.31306	0.000963914	0.852187	-0.0343949
rs7025078	3.31295	0.000964291	0.852187	0.0421561
rs2216115	3.31267	0.00096524	0.852187	0.0349766
rs9305172	-3.31262	0.000965422	0.852187	-0.0552877
rs9468928	3.31236	0.000966274	0.852187	0.0434455
rs2957055	-3.31203	0.000967431	0.852187	-0.0338384
rs4689516	3.31114	0.000970457	0.852187	0.0374749
rs28569885	3.3108	0.00097161	0.852187	0.0383537
rs6532148	3.31074	0.000971821	0.852187	0.0352432
rs6831812	3.31039	0.000973038	0.852187	0.0509088
rs2245144	-3.30934	0.000976625	0.852187	-0.0435193
rs12903589	3.30878	0.000978568	0.852187	0.0353206
rs17489067	-3.30843	0.00097977	0.852187	-0.0747092
rs17072304	-3.3074	0.000983332	0.852187	-0.0420751
rs12332370	3.3074	0.000983337	0.852187	0.0439093
rs193081	3.30732	0.00098359	0.852187	0.0507368
rs2155945	3.3071	0.000984365	0.852187	0.0392448
rs3762365	-3.3066	0.000986105	0.852187	-0.0352775
rs4902779	-3.30571	0.000989198	0.852187	-0.0499707
rs6464300	-3.30535	0.00099046	0.852187	-0.0362285
rs2001595	3.30524	0.000990827	0.852187	0.0393421
rs542535	3.30494	0.000991867	0.852187	0.0338921
rs17292175	-3.30454	0.000993277	0.852187	-0.0336491
rs2975416	3.30383	0.000995777	0.852187	0.0353964
rs2240668	-3.30374	0.00099608	0.852187	-0.043851
rs8085865	3.30247	0.00100054	0.852187	0.0376244
rs9571979	-3.30213	0.00100172	0.852187	-0.0395112
rs9386492	-3.30174	0.00100311	0.852187	-0.034724
rs7079372	3.30151	0.00100394	0.852187	0.0426572
rs2431622	-3.30104	0.00100558	0.852187	-0.035972
rs7983829	3.30084	0.00100631	0.852187	0.0355067
rs2517527	-3.30045	0.00100768	0.852187	-0.0357857
rs2185359	3.30027	0.00100833	0.852187	0.0496802
rs7135778	3.30014	0.00100876	0.852187	0.0349974
rs17282574	-3.2993	0.00101176	0.852187	-0.0445262
rs7618106	3.29875	0.00101371	0.852187	0.0344505
rs9921159	3.29866	0.00101403	0.852187	0.0342336
rs7436074	-3.29839	0.00101498	0.852187	-0.0439067
rs11580986	-3.29833	0.00101522	0.852187	-0.0348786
rs1320794	3.29826	0.00101544	0.852187	0.040801
rs209618	3.29788	0.0010168	0.852187	0.036392
rs1522927	-3.2978	0.00101709	0.852187	-0.0375615
rs9485288	3.2976	0.00101782	0.852187	0.0359047
rs34000	-3.29754	0.00101803	0.852187	-0.0355646
rs3749132	-3.29694	0.00102018	0.852187	-0.0764465
rs9511935	-3.29663	0.00102128	0.852187	-0.0421852
rs4258776	3.29647	0.00102186	0.852187	0.0374739
rs12051440	-3.29608	0.00102327	0.852187	-0.0416593
rs10077575	3.29577	0.00102439	0.852187	0.0477335
rs17530657	-3.29545	0.00102554	0.852187	-0.0560177
rs7924177	3.2948	0.00102786	0.852187	0.0355801
rs6488026	3.29456	0.00102876	0.852187	0.0512652
rs171583	3.29435	0.00102948	0.852187	0.0370206
rs16994921	3.29425	0.00102987	0.852187	0.0533957
rs800543	3.29358	0.0010323	0.852187	0.0367468
rs7527776	-3.29326	0.00103344	0.852187	-0.0362889
rs7975101	3.29269	0.00103553	0.852187	0.0411682
rs10510613	3.29243	0.00103648	0.852187	0.0542915
rs1004599	3.2922	0.00103728	0.852187	0.0485968
rs1926447	-3.29218	0.00103738	0.852187	-0.0364729
rs2844669	-3.29208	0.00103772	0.852187	-0.0359461
rs4854547	3.29177	0.00103886	0.852187	0.0360414
rs683007	3.29151	0.00103981	0.852187	0.0360345
rs2808660	-3.2911	0.00104129	0.852188	-0.040403
rs9856021	-3.29	0.00104534	0.854283	-0.0350949
rs343935	-3.28929	0.00104794	0.855194	-0.0478573
rs10043442	-3.28819	0.00105197	0.857271	-0.0357877
rs8004967	3.2874	0.00105492	0.858166	0.0507973
rs17615036	-3.287	0.00105637	0.858166	-0.0489605
rs12825662	3.28669	0.00105755	0.858166	0.042849
rs2158832	-3.28584	0.0010607	0.858529	-0.0614423
rs7937748	3.28453	0.00106557	0.858529	0.0523515
rs17107920	-3.2844	0.00106604	0.858529	-0.0490736
rs2831906	3.28269	0.00107244	0.858529	0.0354011
rs10478591	-3.28252	0.00107307	0.858529	-0.0367481
rs1536562	3.28244	0.00107338	0.858529	0.0361
rs246636	3.28244	0.00107339	0.858529	0.04991
rs10505145	-3.28194	0.00107528	0.858529	-0.0520086
rs10847553	-3.28157	0.00107667	0.858529	-0.0428089
rs4951147	3.28106	0.00107857	0.858529	0.0377422
rs930140	-3.28015	0.00108202	0.858529	-0.0340313
rs4547623	-3.28012	0.00108214	0.858529	-0.0362496
rs157436	-3.27985	0.00108315	0.858529	-0.0343323
rs10869727	-3.27973	0.00108363	0.858529	-0.0486515
rs11086206	-3.27847	0.00108839	0.858529	-0.0435263
rs13140663	-3.27847	0.00108841	0.858529	-0.053318
rs1372264	3.27784	0.00109081	0.858529	0.0518044
rs6479995	3.27685	0.00109459	0.858529	0.0436986
rs1379112	3.27684	0.00109462	0.858529	0.0639366
rs1893371	-3.27662	0.00109544	0.858529	-0.0348693
rs3741277	3.27653	0.00109578	0.858529	0.0456833
rs1574576	3.2758	0.00109861	0.858529	0.0385218
rs3009947	3.27534	0.00110037	0.858529	0.0343115
rs2234679	-3.2753	0.00110052	0.858529	-0.0379598
rs10402271	-3.27524	0.00110076	0.858529	-0.0355229
rs7776025	-3.27432	0.00110429	0.858529	-0.0778795
rs2271330	-3.27348	0.00110755	0.858529	-0.0445383
rs7304782	3.27334	0.00110807	0.858529	0.0361289
rs12464589	-3.27302	0.00110933	0.858529	-0.0659442
rs12468743	-3.2728	0.00111016	0.858529	-0.0344339
rs7792156	3.27268	0.00111062	0.858529	0.0535354
rs12767413	-3.27107	0.00111689	0.858529	-0.047606
rs2592900	-3.27098	0.00111724	0.858529	-0.0394478
rs234600	-3.27007	0.00112081	0.858529	-0.0343333
rs4786804	3.26968	0.00112231	0.858529	0.0414906
rs7315743	3.26927	0.00112394	0.858529	0.0585313
rs1464000	3.26871	0.00112613	0.858529	0.0338691
rs7200658	-3.26866	0.00112631	0.858529	-0.0364776
rs11842729	-3.26865	0.00112637	0.858529	-0.0433128
rs10885649	-3.26852	0.00112689	0.858529	-0.0385704
rs287387	3.26789	0.00112937	0.858529	0.034371
rs2546725	-3.26768	0.00113019	0.858529	-0.0454215
rs1436222	-3.26755	0.0011307	0.858529	-0.0341268
rs9367203	3.26698	0.00113295	0.858529	0.0380054
rs12812871	-3.26616	0.00113616	0.858529	-0.0464917
rs2178629	3.2659	0.00113721	0.858529	0.0440235
rs7690336	-3.26589	0.00113725	0.858529	-0.0355461
rs544524	-3.26555	0.00113859	0.858529	-0.0348155
rs10506105	-3.26538	0.00113928	0.858529	-0.047317
rs4908699	-3.26518	0.00114006	0.858529	-0.0505133
rs4518674	-3.26482	0.00114151	0.858529	-0.034419
rs247814	-3.26455	0.00114256	0.858529	-0.044047
rs17495742	-3.26437	0.00114328	0.858529	-0.075625
rs11937087	-3.26407	0.00114449	0.858529	-0.036413
rs10192053	3.26251	0.00115071	0.858529	0.037087
rs10052080	3.26246	0.00115094	0.858529	0.048371
rs12109262	3.26149	0.00115481	0.858529	0.0380128
rs10516554	-3.26132	0.00115549	0.858529	-0.0425457
rs16842484	-3.26113	0.00115626	0.858529	-0.0397666
rs17236017	-3.25992	0.00116113	0.858529	-0.0517481
rs4605609	3.2598	0.00116161	0.858529	0.0490693
rs883810	3.25892	0.00116519	0.858529	0.0336364
rs16924357	3.25889	0.0011653	0.858529	0.0772236
rs726117	-3.25848	0.00116696	0.858529	-0.0342608
rs17655231	3.25798	0.001169	0.858529	0.0637407
rs4922069	-3.25692	0.00117332	0.858529	-0.043121
rs17221411	-3.25648	0.00117511	0.858529	-0.0519839
rs13043731	-3.25627	0.00117596	0.858529	-0.0352143
rs10010011	3.25586	0.00117766	0.858529	0.0416794
rs13081154	-3.255	0.00118116	0.858529	-0.0767386
rs17615381	-3.25492	0.00118149	0.858529	-0.0483167
rs246647	3.25367	0.00118663	0.858529	0.034888
rs7113718	3.2532	0.00118859	0.858529	0.0351232
rs2377595	3.25311	0.00118894	0.858529	0.033677
rs9812298	3.25272	0.00119058	0.858529	0.0428168
rs13256457	3.2527	0.00119065	0.858529	0.0454597
rs4875060	-3.25212	0.00119305	0.858529	-0.0625655
rs2284078	3.25194	0.00119379	0.858529	0.0452814
rs1993916	-3.25175	0.00119459	0.858529	-0.0334694
rs2545308	-3.25065	0.00119914	0.858529	-0.0353439
rs17512639	-3.25065	0.00119916	0.858529	-0.0488255
rs2844626	3.24798	0.0012103	0.858529	0.0343276
rs1329189	-3.24772	0.00121139	0.858529	-0.0370687
rs10459713	3.24754	0.00121216	0.858529	0.0577064
rs4481252	-3.24733	0.00121306	0.858529	-0.0441832
rs4703712	-3.24729	0.00121319	0.858529	-0.0501179
rs12209388	-3.24726	0.00121335	0.858529	-0.0437776
rs12713280	-3.24672	0.00121561	0.858529	-0.0382935
rs1487876	3.2466	0.00121611	0.858529	0.079065
rs43171	-3.24578	0.0012196	0.858529	-0.033314
rs10463307	3.24562	0.00122027	0.858529	0.0558152
rs6140144	-3.24557	0.00122049	0.858529	-0.0495217
rs2170716	-3.24524	0.00122189	0.858529	-0.0339378
rs7633524	-3.24519	0.00122206	0.858529	-0.0346359
rs10201732	3.2451	0.00122247	0.858529	0.0419044
rs138006	3.2451	0.00122247	0.858529	0.0452534
rs266443	3.24412	0.00122661	0.858529	0.047239
rs4445887	3.24405	0.00122691	0.858529	0.0345168
rs3893908	3.24318	0.00123064	0.858529	0.0385463
rs1410602	3.24199	0.00123569	0.858529	0.0392396
rs10462018	-3.24164	0.00123722	0.858529	-0.0498037
rs2345428	-3.24143	0.00123809	0.858529	-0.0339723
rs951378	-3.24139	0.00123827	0.858529	-0.0341717
rs169082	-3.24026	0.00124313	0.858529	-0.0338138
rs2470332	3.24014	0.00124363	0.858529	0.0429317
rs6691351	3.23997	0.00124436	0.858529	0.0344962
rs1905055	3.23969	0.00124558	0.858529	0.0349272
rs2619962	-3.23967	0.00124569	0.858529	-0.0350754
rs4267999	3.23907	0.00124826	0.858529	0.0350959
rs422140	-3.23906	0.00124831	0.858529	-0.0331121
rs16944118	-3.23842	0.00125105	0.858529	-0.0522676
rs849943	3.23827	0.0012517	0.858529	0.0493232
rs10896290	3.23806	0.00125263	0.858529	0.0349092
rs4900055	-3.23789	0.00125337	0.858529	-0.0419276
rs7142628	3.23784	0.00125358	0.858529	0.0341188
rs1379021	-3.23693	0.00125751	0.858529	-0.0344995
rs2344182	3.23658	0.00125904	0.858529	0.0479929
rs11068499	-3.2365	0.00125939	0.858529	-0.0456513
rs283296	-3.23646	0.00125959	0.858529	-0.0348094
rs2311552	-3.23623	0.00126057	0.858529	-0.0477161
rs6715980	3.23583	0.00126231	0.858529	0.0598397
rs34303	3.23581	0.00126242	0.858529	0.0341968
rs878960	3.23573	0.00126276	0.858529	0.0355446
rs7653261	3.23573	0.00126278	0.858529	0.0386209
rs3754823	-3.23557	0.00126348	0.858529	-0.0368438
rs1510611	3.2354	0.00126421	0.858529	0.0350284
rs7094372	-3.23462	0.0012676	0.858529	-0.0341989
rs590938	-3.23414	0.00126973	0.858529	-0.0648011
rs1350524	-3.23393	0.00127066	0.858529	-0.0420582
rs1495017	-3.23341	0.00127292	0.858529	-0.0380433
rs980349	3.23329	0.00127344	0.858529	0.0460418
rs317696	-3.23233	0.00127768	0.858529	-0.0436641
rs12666664	-3.23219	0.0012783	0.858529	-0.042114
rs10283028	-3.23048	0.0012859	0.858529	-0.0411622
rs722615	3.22964	0.00128962	0.858529	0.0362599
rs161936	3.22931	0.00129107	0.858529	0.0365149
rs521424	3.22888	0.001293	0.858529	0.0338202
rs1145775	-3.22887	0.00129305	0.858529	-0.0377777
rs2889303	-3.22868	0.0012939	0.858529	-0.0396007
rs337253	3.22853	0.00129456	0.858529	0.0351648
rs10202315	-3.22686	0.00130207	0.858529	-0.0393161
rs7074431	-3.2266	0.00130323	0.858529	-0.0358296
rs12518198	3.22649	0.0013037	0.858529	0.0373592
rs4907671	3.22596	0.00130611	0.858529	0.0374853
rs12825952	3.22363	0.00131662	0.858529	0.0418062
rs9542598	-3.22345	0.00131747	0.858529	-0.0341812
rs12413892	-3.22231	0.00132262	0.858529	-0.0362266
rs10261104	-3.22118	0.00132781	0.858529	-0.0589097
rs2876643	-3.22118	0.00132781	0.858529	-0.0349589
rs3799135	3.22063	0.00133032	0.858529	0.0428253
rs13226219	-3.22033	0.00133167	0.858529	-0.0533601
rs4897517	-3.21974	0.00133441	0.858529	-0.0355277
rs2517448	-3.21969	0.00133464	0.858529	-0.0353505
rs6752130	3.21933	0.00133627	0.858529	0.0357931
rs7039521	3.21914	0.00133717	0.858529	0.036742
rs10138460	-3.21895	0.00133801	0.858529	-0.0526228
rs17389253	-3.21881	0.00133867	0.858529	-0.0651726
rs7141987	3.21843	0.00134041	0.858529	0.0328141
rs713896	-3.21715	0.00134635	0.858529	-0.0361293
rs2517548	-3.21712	0.00134649	0.858529	-0.035528
rs437342	3.21699	0.00134709	0.858529	0.0413022
rs2224791	-3.21642	0.00134973	0.858529	-0.0340334
rs2384598	-3.21582	0.00135251	0.858529	-0.0454972
rs12333016	-3.21573	0.00135294	0.858529	-0.0574638
rs11050426	-3.21569	0.00135311	0.858529	-0.052908
rs17629839	-3.21569	0.00135315	0.858529	-0.0554196
rs10399805	3.21533	0.00135481	0.858529	0.0479136
rs12504058	-3.21523	0.00135527	0.858529	-0.0424573
rs36105701	-3.21513	0.00135573	0.858529	-0.0410394
rs1056739	3.21508	0.00135597	0.858529	0.0363554
rs1056740	3.21508	0.00135597	0.858529	0.0363554
rs12445719	-3.21495	0.00135658	0.858529	-0.0511095
rs16853574	-3.21492	0.0013567	0.858529	-0.0778054
rs7094237	3.21449	0.00135871	0.858529	0.0414646
rs17430533	3.21447	0.00135884	0.858529	0.0567282
rs10454231	3.21421	0.00136002	0.858529	0.0498694
rs3087888	-3.21356	0.00136309	0.858529	-0.069918
rs636225	-3.2134	0.0013638	0.858529	-0.0421199
rs9948669	-3.21334	0.0013641	0.858529	-0.040497
rs1372069	3.21323	0.0013646	0.858529	0.044432
rs9323327	3.21305	0.00136548	0.858529	0.0337838
rs2423330	3.21285	0.00136638	0.858529	0.0343173
rs6826520	3.21254	0.00136788	0.858529	0.0329502
rs164578	3.21227	0.00136914	0.858529	0.0351597
rs7504149	-3.212	0.00137042	0.858529	-0.0339423
rs1422068	3.21192	0.00137075	0.858529	0.0345604
rs10859354	3.21181	0.0013713	0.858529	0.0337536
rs7669814	-3.21137	0.00137339	0.858529	-0.0574935
rs2281280	-3.21117	0.0013743	0.858529	-0.049677
rs10016652	3.21087	0.00137573	0.858529	0.0340589
rs7639599	-3.20998	0.00137995	0.858529	-0.0427092
rs4845501	3.20944	0.00138253	0.858529	0.033434
rs870899	-3.20941	0.00138265	0.858529	-0.0356697
rs4779889	-3.20915	0.00138387	0.858529	-0.0415692
rs17768005	3.20893	0.00138492	0.858529	0.041713
rs12504347	3.20885	0.00138531	0.858529	0.0659708
rs999436	-3.20877	0.00138568	0.858529	-0.0425682
rs1502048	3.20869	0.00138607	0.858529	0.0412416
rs7769700	-3.20846	0.00138714	0.858529	-0.0528087
rs7541019	-3.20833	0.00138777	0.858529	-0.0393519
rs2173648	-3.20799	0.00138942	0.858529	-0.0486666
rs10225593	3.20777	0.00139044	0.858529	0.0330096
rs7255066	3.20752	0.00139166	0.858529	0.0357443
rs9549055	3.20743	0.00139207	0.858529	0.0343887
rs10890738	-3.2066	0.00139605	0.858529	-0.0342874
rs960193	3.20658	0.00139616	0.858529	0.0345574
rs10163171	-3.20613	0.0013983	0.858529	-0.0351967
rs7724558	3.20565	0.00140062	0.858529	0.0594741
rs13255959	-3.2054	0.00140183	0.858529	-0.0335487
rs4746076	3.20539	0.00140184	0.858529	0.0327465
rs12876893	-3.20475	0.00140496	0.858529	-0.0348477
rs9876071	3.20468	0.00140528	0.858529	0.0345508
rs6065487	3.20447	0.0014063	0.858529	0.0363916
rs6507245	-3.20417	0.00140776	0.858529	-0.0344031
rs10845883	-3.20412	0.00140795	0.858529	-0.0335941
rs17800789	-3.20326	0.00141212	0.858529	-0.045577
rs4776093	-3.20276	0.00141455	0.858529	-0.0361025
rs2357938	3.20137	0.0014213	0.858529	0.0362864
rs9407572	-3.20126	0.00142183	0.858529	-0.0454599
rs4811002	3.20111	0.00142259	0.858529	0.0334791
rs8077982	3.20071	0.00142452	0.858529	0.0365355
rs4950833	3.20056	0.00142525	0.858529	0.0388874
rs17011768	-3.19955	0.0014302	0.858529	-0.0743431
rs1182473	-3.19917	0.00143205	0.858529	-0.0349444
rs17679859	-3.19912	0.00143232	0.858529	-0.0341472
rs137994	3.19911	0.00143235	0.858529	0.0446212
rs17161756	-3.19904	0.00143271	0.858529	-0.0433597
rs2114693	-3.19895	0.00143316	0.858529	-0.0342934
rs12898721	3.19892	0.00143329	0.858529	0.0339537
rs3134238	-3.19865	0.00143463	0.858529	-0.0328567
rs11642248	-3.19833	0.00143618	0.858529	-0.0366254
rs1036596	3.1982	0.00143685	0.858529	0.048598
rs1333574	-3.19801	0.00143778	0.858529	-0.0417115
rs3820898	-3.1979	0.00143831	0.858529	-0.0324297
rs4610107	-3.19732	0.00144117	0.858529	-0.0348935
rs17549476	-3.19661	0.00144468	0.858529	-0.0477327
rs719737	3.19659	0.00144479	0.858529	0.0512103
rs6794738	3.19651	0.00144517	0.858529	0.0339244
rs10777428	3.19605	0.00144742	0.858529	0.0335537
rs2997275	3.19553	0.00145004	0.858529	0.0350371
rs10869726	-3.19532	0.00145106	0.858529	-0.0480342
rs7557984	3.19532	0.00145107	0.858529	0.0408008
rs239987	3.19501	0.00145263	0.858529	0.0575932
rs17807368	-3.19454	0.00145493	0.858529	-0.0382737
rs2667774	3.19428	0.00145622	0.858529	0.0342773
rs2830522	-3.19417	0.00145676	0.858529	-0.0387147
rs7205620	3.19383	0.00145848	0.858529	0.0331803
rs2796909	-3.1938	0.00145862	0.858529	-0.0571569
rs17114424	3.19355	0.00145987	0.858529	0.0445913
rs12460535	3.19322	0.00146155	0.858529	0.0348545
rs11033637	3.19303	0.00146246	0.858529	0.0340912
rs8031664	3.19258	0.00146475	0.858529	0.042292
rs1570033	-3.19234	0.00146591	0.858529	-0.0337099
rs4723009	-3.19219	0.00146666	0.858529	-0.0378255
rs1569683	3.19194	0.00146791	0.858529	0.0440576
rs1520118	-3.19166	0.00146935	0.858529	-0.0472107
rs7082849	3.19102	0.00147253	0.858529	0.0434453
rs1394438	-3.19086	0.00147338	0.858529	-0.0348793
rs713266	3.19073	0.001474	0.858529	0.0654838
rs618072	3.19066	0.00147437	0.858529	0.0386535
rs10877951	-3.18906	0.00148244	0.858529	-0.0354238
rs12438149	3.18897	0.00148291	0.858529	0.0324074
rs13127289	3.18849	0.00148532	0.858529	0.0351675
rs9372718	-3.18771	0.0014893	0.858529	-0.0469855
rs4923145	-3.1877	0.00148934	0.858529	-0.0601966
rs993200	-3.18759	0.00148993	0.858529	-0.0340895
rs7903919	-3.18718	0.00149199	0.858529	-0.0335018
rs307078	3.18682	0.00149383	0.858529	0.0407034
rs6705162	-3.18669	0.0014945	0.858529	-0.0360634
rs6476148	-3.18642	0.00149587	0.858529	-0.0388263
rs17304079	-3.18603	0.00149785	0.858529	-0.0387928
rs11747190	3.18558	0.00150015	0.858529	0.0542117
rs7649188	-3.18556	0.00150028	0.858529	-0.0326736
rs10824671	3.18543	0.00150095	0.858529	0.0366153
rs2009494	3.18508	0.00150272	0.858529	0.0687169
rs7786333	3.18494	0.00150346	0.858529	0.0422977
rs9627641	-3.18473	0.00150454	0.858529	-0.0373695
rs784463	3.18468	0.0015048	0.858529	0.0491576
rs12294045	-3.18464	0.00150498	0.858529	-0.0437401
rs990589	-3.18453	0.00150555	0.858529	-0.0724247
rs11678451	3.18453	0.00150558	0.858529	0.0330189
rs2898407	3.18345	0.00151109	0.858529	0.0628233
rs13313478	3.18337	0.00151153	0.858529	0.0410962
rs2133246	3.1829	0.00151396	0.858529	0.038406
rs7956965	-3.18288	0.00151405	0.858529	-0.0664282
rs7793529	-3.18285	0.00151421	0.858529	-0.0352941
rs1633266	3.18224	0.00151734	0.858529	0.0453861
rs1448666	3.18192	0.00151901	0.858529	0.0342134
rs17520192	-3.18078	0.00152491	0.858529	-0.0390788
rs12027086	-3.1807	0.00152534	0.858529	-0.0397657
rs9315753	3.18043	0.00152674	0.858529	0.0349738
rs10835931	3.18003	0.00152884	0.858529	0.0441358
rs6416788	-3.17988	0.00152961	0.858529	-0.0335832
rs4610115	3.17939	0.00153218	0.858529	0.0372299
rs7236052	-3.17923	0.001533	0.858529	-0.0343063
rs11074186	3.1787	0.00153579	0.858529	0.0445195
rs12417844	3.17854	0.0015366	0.858529	0.0408753
rs10196223	-3.17811	0.00153885	0.858529	-0.0655403
rs2529481	-3.17793	0.00153984	0.858529	-0.0454301
rs2280654	-3.17688	0.00154533	0.858529	-0.0411777
rs17509647	-3.17667	0.00154641	0.858529	-0.0600907
rs4887480	3.17633	0.00154821	0.858529	0.0371577
rs1024148	3.17628	0.00154851	0.858529	0.0337837
rs10504460	-3.17589	0.00155054	0.858529	-0.0596345
rs2207888	3.17545	0.00155287	0.858529	0.0361471
rs1516692	3.17527	0.00155382	0.858529	0.0336803
rs11853680	3.17523	0.00155401	0.858529	0.0468036
rs137997	3.17507	0.00155487	0.858529	0.0447614
rs4670720	3.17489	0.00155585	0.858529	0.033415
rs1904163	-3.17477	0.00155644	0.858529	-0.0465983
rs504775	-3.17451	0.00155784	0.858529	-0.0358435
rs7254299	3.17415	0.00155975	0.858529	0.0337156
rs10513311	-3.17338	0.00156384	0.858529	-0.0331059
rs1404582	-3.17321	0.00156476	0.858529	-0.0409923
rs6888154	3.17289	0.00156643	0.858529	0.0468428
rs756250	-3.17253	0.00156838	0.858529	-0.0599073
rs949824	-3.1713	0.00157496	0.858529	-0.0353968
rs10779952	-3.17117	0.00157565	0.858529	-0.0333226
rs12055681	-3.17111	0.00157598	0.858529	-0.038125
rs271663	-3.17095	0.00157685	0.858529	-0.035366
rs12585074	-3.17087	0.00157723	0.858529	-0.0744851
rs10051667	-3.17049	0.00157932	0.858529	-0.0599808
rs2005632	-3.17037	0.00157995	0.858529	-0.0394091
rs7096124	3.1703	0.00158031	0.858529	0.0448474
rs13388224	-3.17023	0.00158071	0.858529	-0.0328372
rs9400043	-3.16986	0.00158267	0.858529	-0.0565181
rs4767823	-3.16927	0.00158582	0.858529	-0.0492482
rs4815007	-3.16924	0.00158603	0.858529	-0.0345584
rs6979469	-3.16915	0.00158648	0.858529	-0.0577274
rs12955466	3.16862	0.00158935	0.858529	0.0511984
rs9445337	3.16843	0.0015904	0.858529	0.0593129
rs606756	3.16824	0.00159142	0.858529	0.0410002
rs4958427	3.16823	0.00159145	0.858529	0.0439355
rs10940994	3.16804	0.00159249	0.858529	0.0337299
rs12279131	-3.16784	0.00159357	0.858529	-0.0492253
rs12790125	3.16729	0.00159655	0.858529	0.0407175
rs2732968	3.16713	0.00159743	0.858529	0.0383597
rs2248375	-3.16694	0.00159846	0.858529	-0.0397835
rs10508095	3.16628	0.00160204	0.858529	0.0381738
rs884555	-3.16572	0.00160509	0.858529	-0.0325391
rs2267097	3.16537	0.00160699	0.858529	0.0513618
rs17075807	-3.16533	0.00160721	0.858529	-0.0407366
rs3771130	-3.16501	0.00160893	0.858529	-0.0331476
rs2526614	3.16446	0.00161197	0.858529	0.0336453
rs12312422	-3.16435	0.00161256	0.858529	-0.0528185
rs7622781	-3.16405	0.00161419	0.858529	-0.0391402
rs17381884	3.16388	0.00161515	0.858529	0.0406473
rs12410731	-3.16347	0.00161737	0.858529	-0.0396122
rs1900337	3.16305	0.0016197	0.858529	0.0339147
rs735625	3.16289	0.00162055	0.858529	0.0339123
rs2304103	3.16283	0.00162088	0.858529	0.0765546
rs1990415	3.16277	0.00162124	0.858529	0.0332844
rs2394946	-3.16275	0.00162134	0.858529	-0.0334076
rs1446975	-3.16244	0.00162305	0.858529	-0.0346276
rs2982500	3.16232	0.00162372	0.858529	0.0354335
rs17143933	3.16223	0.00162422	0.858529	0.0415853
rs11105255	3.16218	0.0016245	0.858529	0.0329931
rs11657185	-3.16202	0.00162538	0.858529	-0.0340427
rs11146301	3.16182	0.00162646	0.858529	0.0336395
rs6816216	3.16128	0.00162945	0.858529	0.0444135
rs3794012	-3.1612	0.00162991	0.858529	-0.0343347
rs13140777	-3.16114	0.00163023	0.858529	-0.0336576
rs9573790	-3.16105	0.00163071	0.858529	-0.0342151
rs7601706	3.16101	0.00163094	0.858529	0.0375242
rs13240272	-3.161	0.00163099	0.858529	-0.0527796
rs910016	-3.16083	0.00163194	0.858529	-0.0562008
rs1186257	-3.1605	0.00163378	0.858529	-0.0363759
rs17749656	-3.15961	0.00163872	0.858529	-0.0347019
rs2831890	3.15896	0.00164233	0.858529	0.0344754
rs11773426	-3.15843	0.00164525	0.858529	-0.0447548
rs1001606	3.15839	0.00164549	0.858529	0.0373795
rs10756548	-3.15808	0.00164722	0.858529	-0.0448376
rs17005129	3.15761	0.00164986	0.858529	0.0556108
rs4719863	-3.15699	0.00165332	0.858529	-0.0372958
rs4850836	-3.15632	0.00165705	0.858529	-0.034145
rs1953099	3.15631	0.00165712	0.858529	0.056979
rs2398437	3.15609	0.00165839	0.858529	0.0329273
rs924191	3.15606	0.00165855	0.858529	0.0345138
rs17341408	3.15605	0.00165861	0.858529	0.0366876
rs13203895	3.15604	0.00165865	0.858529	0.0462911
rs1000672	3.15599	0.00165893	0.858529	0.0498591
rs729275	3.15568	0.00166069	0.858529	0.0403824
rs3203780	3.1552	0.00166335	0.858529	0.0400077
rs2397379	3.15474	0.00166593	0.858529	0.0352665
rs10077333	3.15468	0.00166628	0.858529	0.0470797
rs7660707	3.15395	0.00167039	0.858529	0.0340951
rs252802	3.15341	0.00167347	0.858529	0.0338122
rs1553794	3.15337	0.00167372	0.858529	0.0403617
rs6709175	3.1531	0.00167523	0.858529	0.043088
rs187731	3.15301	0.00167572	0.858529	0.0444358
rs3010278	3.15278	0.00167702	0.858529	0.0390719
rs7655881	-3.15232	0.00167966	0.858529	-0.0409645
rs1569068	3.15206	0.00168111	0.858529	0.036852
rs2406747	3.15161	0.00168368	0.858529	0.0371127
rs1078439	3.15062	0.00168936	0.858529	0.0373938
rs17801001	-3.15062	0.00168936	0.858529	-0.0349331
rs10999864	3.15037	0.00169077	0.858529	0.0484012
rs1031862	3.1502	0.00169176	0.858529	0.0336788
rs2305571	-3.15001	0.00169284	0.858529	-0.0344831
rs16823150	-3.14959	0.00169522	0.858529	-0.0365287
rs10520787	3.14935	0.00169661	0.858529	0.0405395
rs392552	-3.14929	0.00169695	0.858529	-0.0364617
rs17763012	-3.14929	0.00169698	0.858529	-0.0456052
rs4408743	3.14921	0.00169744	0.858529	0.0580078
rs8051748	-3.14916	0.00169772	0.858529	-0.0382248
rs1345040	-3.14894	0.00169896	0.858529	-0.0350366
rs4980123	-3.14875	0.00170002	0.858529	-0.0408203
rs1876816	3.14825	0.00170296	0.858529	0.0579978
rs4901854	-3.14797	0.00170453	0.858529	-0.044558
rs7180429	3.14797	0.00170454	0.858529	0.0410092
rs11938586	-3.14751	0.0017072	0.858529	-0.0392127
rs9535628	-3.14744	0.00170757	0.858529	-0.0340489
rs7700052	-3.14723	0.00170881	0.858529	-0.0383189
rs12543660	3.14677	0.00171146	0.858529	0.0362025
rs604737	-3.14672	0.00171177	0.858529	-0.0388184
rs4875727	3.14669	0.00171193	0.858529	0.0355489
rs5996988	-3.14657	0.0017126	0.858529	-0.0336537
rs2573360	3.1463	0.00171421	0.858529	0.0366088
rs1495084	3.14568	0.00171777	0.858529	0.0515932
rs1467761	3.14498	0.00172185	0.858529	0.0340093
rs2253215	3.14471	0.00172341	0.858529	0.0450468
rs12464090	-3.14469	0.00172354	0.858529	-0.0568793
rs12609653	-3.14437	0.0017254	0.858529	-0.0448851
rs12287327	-3.14427	0.00172598	0.858529	-0.0548424
rs1375194	3.14422	0.00172626	0.858529	0.0324562
rs12532292	-3.14351	0.00173038	0.858529	-0.0336008
rs13226917	-3.14307	0.00173299	0.858529	-0.0416757
rs13080253	3.14219	0.00173814	0.858529	0.0338882
rs3134227	-3.14213	0.0017385	0.858529	-0.032942
rs526103	3.14212	0.00173857	0.858529	0.0714023
rs6731008	3.14205	0.00173897	0.858529	0.0479288
rs12316323	3.14168	0.00174111	0.858529	0.0402271
rs11032431	-3.14165	0.00174129	0.858529	-0.0578717
rs7656191	3.1416	0.0017416	0.858529	0.0390153
rs12613305	-3.14147	0.00174237	0.858529	-0.0334783
rs2903728	-3.14071	0.00174684	0.858529	-0.0398726
rs7505635	-3.14068	0.001747	0.858529	-0.051561
rs9847347	-3.14053	0.00174788	0.858529	-0.032768
rs9581466	-3.13981	0.00175212	0.858529	-0.0435585
rs4339387	-3.13953	0.00175377	0.858529	-0.0460186
rs1824748	-3.13879	0.00175818	0.858529	-0.0503519
rs6457327	-3.13874	0.00175849	0.858529	-0.0344019
rs1391768	3.13874	0.00175851	0.858529	0.0356782
rs6535135	-3.1387	0.00175872	0.858529	-0.0338774
rs11677065	3.13819	0.00176172	0.858529	0.0335983
rs13140831	-3.138	0.00176288	0.858529	-0.0330253
rs1337298	-3.13787	0.00176364	0.858529	-0.032283
rs2156499	-3.13761	0.00176515	0.858529	-0.0371837
rs2042592	3.13721	0.00176754	0.858529	0.0403443
rs10958476	-3.1372	0.00176764	0.858529	-0.0397773
rs6488868	3.13679	0.00177005	0.858529	0.0352545
rs961	3.13675	0.0017703	0.858529	0.0357858
rs1875417	3.13614	0.00177397	0.858529	0.0346321
rs17226118	-3.1359	0.00177541	0.858529	-0.0424689
rs10794878	3.13575	0.00177631	0.858529	0.0318721
rs2001515	-3.13573	0.00177641	0.858529	-0.0422287
rs1436058	-3.1351	0.00178019	0.858529	-0.0332348
rs9383633	-3.13498	0.00178089	0.858529	-0.0330809
rs292858	3.13481	0.00178194	0.858529	0.0445647
rs11248043	3.13467	0.00178273	0.858529	0.0410801
rs2879724	3.13451	0.00178373	0.858529	0.0330344
rs4315966	3.13443	0.00178422	0.858529	0.058339
rs17667266	-3.13411	0.0017861	0.858529	-0.0411319
rs13134088	-3.13411	0.00178611	0.858529	-0.032946
rs9860273	3.13348	0.00178988	0.858529	0.0572707
rs893261	3.13346	0.00179001	0.858529	0.03455
rs2774237	-3.13341	0.00179034	0.858529	-0.072779
rs9635341	-3.13336	0.00179061	0.858529	-0.0353721
rs2252521	-3.13294	0.00179314	0.858529	-0.0356016
rs6776967	-3.13276	0.00179423	0.858529	-0.0413328
rs16825985	3.13265	0.00179491	0.858529	0.0455346
rs2223610	-3.13247	0.001796	0.858529	-0.0367008
rs3900881	3.13226	0.00179725	0.858529	0.0502096
rs17688269	-3.13224	0.0017974	0.858529	-0.0348086
rs9985486	3.13213	0.00179806	0.858529	0.0357301
rs11662499	3.13182	0.00179993	0.858529	0.0506651
rs12656536	3.1316	0.00180125	0.858529	0.0550723
rs760703	-3.13129	0.00180316	0.858529	-0.0392932
rs12821359	3.1311	0.00180432	0.858529	0.0402079
rs1257210	3.13101	0.00180484	0.858529	0.036416
rs449828	-3.13052	0.00180781	0.858529	-0.0420402
rs1454236	3.13037	0.00180873	0.858529	0.034187
rs10911530	-3.13028	0.00180926	0.858529	-0.0323783
rs1398186	3.13012	0.00181023	0.858529	0.072062
rs7538876	-3.12974	0.00181255	0.858529	-0.0342592
rs2302758	3.12961	0.00181335	0.858529	0.0604572
rs4398065	3.12899	0.00181716	0.858529	0.0556554
rs1601324	-3.12895	0.00181737	0.858529	-0.0358678
rs17336118	-3.12891	0.00181764	0.858529	-0.0744231
rs17465590	-3.12885	0.00181801	0.858529	-0.046362
rs350650	3.12857	0.0018197	0.858529	0.0524694
rs7006696	-3.12794	0.00182359	0.858529	-0.0326101
rs7656258	-3.12783	0.00182425	0.858529	-0.0321428
rs13396447	3.12765	0.00182535	0.858529	0.0462256
rs6984215	-3.12709	0.00182879	0.858529	-0.0332869
rs4822406	-3.12707	0.00182892	0.858529	-0.0609435
rs6998241	-3.12686	0.0018302	0.858529	-0.0332396
rs10859349	-3.12681	0.0018305	0.858529	-0.0328698
rs12183109	-3.12678	0.00183067	0.858529	-0.0386778
rs16961040	3.12661	0.00183172	0.858529	0.0471882
rs6552438	-3.12621	0.00183418	0.858529	-0.0371222
rs310103	3.12604	0.00183524	0.858529	0.0328045
rs10860118	-3.12598	0.0018356	0.858529	-0.0353516
rs4431825	3.12579	0.0018368	0.858529	0.0318097
rs7820981	3.12525	0.00184015	0.858529	0.0331948
rs3925516	-3.12516	0.00184069	0.858529	-0.0596353
rs9928598	3.1245	0.00184478	0.858529	0.0349062
rs1465403	-3.12446	0.00184504	0.858529	-0.0370545
rs7707783	3.12432	0.00184586	0.858529	0.0334475
rs9317951	-3.12395	0.00184819	0.858529	-0.03868
rs4374963	-3.12382	0.00184898	0.858529	-0.0390936
rs11540058	-3.12364	0.0018501	0.858529	-0.0399469
rs17246392	-3.12347	0.00185115	0.858529	-0.070863
rs467650	3.12346	0.00185123	0.858529	0.0336826
rs4982420	3.12342	0.00185147	0.858529	0.0322364
rs428913	3.12339	0.00185162	0.858529	0.034229
rs7068747	3.1233	0.00185222	0.858529	0.032474
rs600086	-3.12306	0.00185372	0.858529	-0.0553073
rs7983412	3.12303	0.00185391	0.858529	0.0337995
rs12128227	-3.12287	0.00185489	0.858529	-0.0400762
rs2786555	-3.12275	0.00185565	0.858529	-0.0390867
rs10152433	-3.12268	0.00185607	0.858529	-0.0344571
rs1217789	3.12263	0.00185636	0.858529	0.0489533
rs756303	3.12256	0.00185681	0.858529	0.0328799
rs9942646	-3.12201	0.00186023	0.858529	-0.0376195
rs9307120	-3.12181	0.00186152	0.858529	-0.0353221
rs12139931	3.12171	0.00186214	0.858529	0.0356363
rs12376357	-3.12154	0.00186316	0.858529	-0.0717925
rs12490811	3.12141	0.00186401	0.858529	0.0324713
rs11222888	3.12112	0.00186583	0.858529	0.0422138
rs17333569	3.12105	0.00186626	0.858529	0.0334539
rs7963807	3.12102	0.00186642	0.858529	0.0345812
rs4937300	-3.12102	0.00186644	0.858529	-0.0328111
rs2028381	-3.12074	0.00186821	0.858529	-0.0333224
rs12548703	3.12048	0.00186979	0.858529	0.0531387
rs2247308	3.11972	0.00187459	0.858529	0.0370634
rs6015923	3.11941	0.00187654	0.858529	0.0329682
rs9831660	-3.11928	0.00187739	0.858529	-0.0461017
rs16901746	3.1192	0.0018779	0.858529	0.0334587
rs1021629	3.11768	0.00188743	0.858529	0.0344237
rs7749495	-3.11757	0.00188813	0.858529	-0.0355762
rs1596605	-3.11708	0.00189126	0.858529	-0.0322959
rs9306279	-3.11696	0.00189203	0.858529	-0.0378263
rs4692105	3.11692	0.00189231	0.858529	0.0323834
rs12054921	3.11682	0.0018929	0.858529	0.0457567
rs17741081	-3.1168	0.00189303	0.858529	-0.0675236
rs1917927	-3.11663	0.00189412	0.858529	-0.0417489
rs951359	-3.1164	0.00189559	0.858529	-0.0347254
rs12919268	-3.11638	0.0018957	0.858529	-0.0369387
rs185435	3.11635	0.00189592	0.858529	0.0439486
rs12434958	-3.11628	0.00189632	0.858529	-0.0331639
rs9468992	3.11628	0.00189633	0.858529	0.0424413
rs9501106	3.11628	0.00189633	0.858529	0.0424413
rs10223568	3.11628	0.00189633	0.858529	0.0424413
rs4346874	3.11628	0.00189633	0.858529	0.0424413
rs9501595	3.11628	0.00189633	0.858529	0.0424413
rs28575156	3.11628	0.00189633	0.858529	0.0424413
rs11605229	-3.11617	0.00189702	0.858529	-0.050913
rs983701	-3.11597	0.0018983	0.858529	-0.0346015
rs1112837	3.11597	0.00189834	0.858529	0.0357581
rs640994	-3.11586	0.00189904	0.858529	-0.044392
rs655894	-3.11586	0.00189904	0.858529	-0.044392
rs16863898	3.11562	0.00190051	0.858529	0.0347509
rs7961187	-3.11547	0.00190146	0.858529	-0.0345453
rs6474076	3.11511	0.00190376	0.858529	0.0324056
rs12875111	3.11493	0.00190492	0.858529	0.0379526
rs1860874	-3.1145	0.00190769	0.858529	-0.0343045
rs707457	-3.11434	0.00190869	0.858529	-0.0482695
rs2026234	3.11408	0.00191037	0.858529	0.034176
rs965220	3.11333	0.0019152	0.858529	0.0358261
rs12050150	-3.11288	0.00191804	0.858529	-0.0413638
rs305262	3.11265	0.00191951	0.858529	0.0360525
rs4783169	-3.11265	0.00191954	0.858529	-0.0346008
rs1566461	3.11259	0.00191993	0.858529	0.0370398
rs11191560	-3.11249	0.00192053	0.858529	-0.0579207
rs6748955	3.11239	0.00192119	0.858529	0.0329608
rs4786467	-3.11206	0.0019233	0.858529	-0.0329984
rs7302299	3.11163	0.00192613	0.858529	0.039472
rs17313646	3.11124	0.00192859	0.858529	0.0352425
rs3094303	-3.11116	0.00192915	0.858529	-0.0642607
rs6935104	-3.1111	0.00192951	0.858529	-0.0332795
rs4822665	-3.11066	0.00193236	0.858529	-0.0332492
rs4254182	3.11051	0.0019333	0.858529	0.0351894
rs1022630	3.11046	0.00193366	0.858529	0.0329826
rs17005603	-3.11046	0.00193368	0.858529	-0.0542351
rs4846715	-3.11038	0.00193417	0.858529	-0.0389036
rs258596	3.11028	0.00193481	0.858529	0.0345229
rs9315420	3.11006	0.00193623	0.858529	0.0386059
rs9540821	3.10993	0.00193708	0.858529	0.0353943
rs4259589	3.10943	0.00194032	0.858529	0.0364543
rs10489391	-3.1094	0.00194054	0.858529	-0.0507715
rs10112555	-3.10927	0.00194139	0.858529	-0.0358536
rs2859627	3.10863	0.0019455	0.859684	0.0331598
rs2044714	-3.10694	0.00195657	0.862698	-0.0548152
rs4858356	-3.10664	0.00195854	0.862698	-0.069609
rs7812972	3.10654	0.00195914	0.862698	0.046309
rs12925840	3.10654	0.00195914	0.862698	0.0349751
rs6541038	-3.10644	0.00195982	0.862698	-0.0346689
rs2839580	3.10548	0.00196615	0.864824	0.033576
rs6719944	-3.10507	0.00196879	0.865322	-0.0333617
rs7479420	-3.10484	0.00197031	0.865332	-0.0419653
rs4865234	-3.10408	0.00197535	0.866395	-0.0341514
rs994593	-3.10402	0.00197575	0.866395	-0.0537262
rs6458390	3.10251	0.00198569	0.868715	0.0383489
rs28894987	3.10214	0.0019882	0.868715	0.0407029
rs6721652	3.10206	0.00198873	0.868715	0.0437587
rs3170863	3.10176	0.00199071	0.868715	0.0324175
rs2966099	3.10171	0.00199099	0.868715	0.0509541
rs11133493	-3.10167	0.0019913	0.868715	-0.0345063
rs2073989	-3.10161	0.00199168	0.868715	-0.0345527
rs7301934	-3.10107	0.00199526	0.868715	-0.032291
rs4970481	-3.10102	0.00199558	0.868715	-0.0335983
rs3914503	3.10072	0.00199761	0.868715	0.0431229
rs10924102	3.10072	0.00199765	0.868715	0.0334961
rs10149792	3.09963	0.00200489	0.871207	0.032233
rs1213983	-3.09934	0.00200684	0.871396	-0.0460861
rs2279584	-3.09883	0.00201027	0.87157	-0.0571924
rs9533705	-3.09866	0.00201138	0.87157	-0.0443267
rs2423328	3.0986	0.00201179	0.87157	0.0328634
rs2723398	3.09798	0.00201592	0.872202	0.0322291
rs337853	3.09765	0.00201817	0.872202	0.0330908
rs6683048	-3.09749	0.00201927	0.872202	-0.0519268
rs4237770	-3.09733	0.0020203	0.872202	-0.0320005
rs7203829	-3.09687	0.00202345	0.872202	-0.0354579
rs11167795	3.09668	0.00202474	0.872202	0.0343364
rs4961076	-3.09627	0.00202747	0.872202	-0.054804
rs11655712	3.09619	0.002028	0.872202	0.0422742
rs798905	3.09579	0.00203071	0.872202	0.0368634
rs11978167	-3.09573	0.00203112	0.872202	-0.0417853
rs7163847	3.09536	0.00203366	0.872202	0.0619486
rs6559035	-3.09521	0.00203468	0.872202	-0.0327802
rs17047819	3.09516	0.00203498	0.872202	0.0489861
rs4580	-3.09484	0.00203716	0.872202	-0.0343834
rs2184896	-3.09422	0.00204138	0.872202	-0.0320918
rs1923775	3.09404	0.00204258	0.872202	0.0346762
rs10838987	-3.09324	0.00204805	0.872202	-0.0595391
rs17005641	3.09306	0.00204931	0.872202	0.0714954
rs246637	3.09245	0.00205342	0.872202	0.0526427
rs388192	-3.0924	0.0020538	0.872202	-0.0406848
rs2788279	3.09225	0.00205483	0.872202	0.0344413
rs941299	-3.09192	0.00205704	0.872202	-0.0339153
rs6783805	-3.09142	0.00206051	0.872202	-0.0328348
rs9318898	-3.09129	0.0020614	0.872202	-0.0405274
rs16955314	3.09108	0.00206283	0.872202	0.063789
rs4398802	-3.09064	0.00206584	0.872202	-0.0356856
rs4932213	-3.09048	0.00206693	0.872202	-0.0512881
rs6496565	-3.09048	0.00206693	0.872202	-0.0512881
rs4552364	-3.09005	0.00206993	0.872202	-0.0323559
rs910974	3.08996	0.00207052	0.872202	0.0330739
rs2060609	3.08969	0.00207237	0.872202	0.0486102
rs17678871	-3.08889	0.00207791	0.872202	-0.040822
rs10406231	-3.08865	0.00207954	0.872202	-0.0348705
rs3737463	3.08835	0.00208162	0.872202	0.035955
rs4883973	-3.08828	0.00208213	0.872202	-0.0409165
rs11170341	-3.08802	0.00208391	0.872202	-0.0399047
rs7186634	3.08781	0.00208535	0.872202	0.0326852
rs172318	-3.08753	0.0020873	0.872202	-0.0355209
rs4298516	3.08645	0.00209484	0.872202	0.0425916
rs914828	3.08642	0.00209508	0.872202	0.0484639
rs3786136	3.0863	0.00209588	0.872202	0.0375391
rs737174	-3.08629	0.00209596	0.872202	-0.0358671
rs10848677	3.08613	0.00209706	0.872202	0.0343617
rs13041173	-3.08609	0.00209734	0.872202	-0.0347527
rs28732082	3.0857	0.00210009	0.872202	0.0646913
rs9462995	3.08551	0.0021014	0.872202	0.0458809
rs12734991	3.0854	0.00210217	0.872202	0.0312681
rs1725806	3.08534	0.00210259	0.872202	0.0375262
rs12106739	-3.08526	0.00210317	0.872202	-0.056061
rs2660666	3.08506	0.00210456	0.872202	0.03584
rs1075532	3.08473	0.00210684	0.872202	0.051526
rs953696	-3.08432	0.00210975	0.872202	-0.0351262
rs6755111	-3.08431	0.00210979	0.872202	-0.0328452
rs13119079	3.08378	0.00211353	0.872202	0.0346133
rs10431006	-3.0837	0.00211409	0.872202	-0.0590124
rs13135232	-3.08364	0.00211447	0.872202	-0.0443832
rs10940277	-3.08355	0.00211509	0.872202	-0.0334689
rs4440328	3.08292	0.00211953	0.872202	0.0610971
rs11039588	-3.08289	0.00211975	0.872202	-0.0641362
rs1013262	3.08197	0.00212625	0.872202	0.0325463
rs6886903	-3.08179	0.0021275	0.872202	-0.0413434
rs589839	3.08175	0.00212782	0.872202	0.0377976
rs11595073	-3.08158	0.00212899	0.872202	-0.0399019
rs1391920	-3.08115	0.00213202	0.872202	-0.0379367
rs11916425	-3.08114	0.00213213	0.872202	-0.0325672
rs4245462	3.08096	0.00213338	0.872202	0.0374615
rs6777136	-3.08036	0.00213764	0.872202	-0.0356761
rs4670815	3.07999	0.00214027	0.872202	0.0355388
rs9868955	3.07939	0.00214454	0.872202	0.0319144
rs1915604	3.07914	0.00214628	0.872202	0.0324738
rs1443762	-3.07905	0.00214695	0.872202	-0.0568549
rs13013047	-3.07903	0.00214706	0.872202	-0.0369894
rs12131537	-3.07895	0.00214764	0.872202	-0.0415368
rs10144817	3.07879	0.00214879	0.872202	0.035105
rs16834573	-3.07879	0.0021488	0.872202	-0.0586906
rs12570830	3.07864	0.00214986	0.872202	0.0580047
rs9807799	-3.07856	0.00215041	0.872202	-0.0462859
rs2797825	-3.07825	0.00215266	0.872202	-0.0336716
rs11585767	-3.07752	0.00215786	0.872202	-0.032154
rs6788905	3.07749	0.00215809	0.872202	0.0473312
rs2219824	3.07735	0.00215908	0.872202	0.0323393
rs4148515	-3.07702	0.00216148	0.872202	-0.0468862
rs9469003	3.07664	0.0021642	0.872202	0.0419566
rs1355368	3.07664	0.00216421	0.872202	0.035799
rs245828	3.07644	0.00216563	0.872202	0.0331637
rs763383	3.07642	0.00216572	0.872202	0.0327422
rs7682842	-3.07607	0.00216823	0.872202	-0.0347183
rs1735086	-3.07606	0.00216833	0.872202	-0.0332097
rs1053221	3.07547	0.00217261	0.872202	0.0418194
rs2326766	-3.07541	0.00217304	0.872202	-0.0329245
rs7005232	3.07518	0.00217464	0.872202	0.0336753
rs6793673	3.07487	0.00217691	0.872202	0.0452803
rs1928251	3.07448	0.00217969	0.872202	0.0700578
rs1784042	-3.07427	0.00218123	0.872202	-0.0334742
rs195157	3.07393	0.00218372	0.872202	0.0506068
rs640060	3.0738	0.00218461	0.872202	0.0333432
rs11641297	-3.07335	0.0021879	0.872202	-0.0367719
rs634601	-3.0733	0.00218826	0.872202	-0.0513114
rs1977894	-3.07319	0.00218906	0.872202	-0.0350056
rs12778087	-3.07289	0.00219123	0.872202	-0.0381814
rs661704	-3.07287	0.00219136	0.872202	-0.036971
rs9469002	3.07285	0.00219155	0.872202	0.0419387
rs10148622	3.07283	0.00219166	0.872202	0.0485429
rs4777809	3.07272	0.00219248	0.872202	0.0338296
rs10226747	-3.07269	0.0021927	0.872202	-0.0537809
rs10822337	3.07217	0.0021965	0.872202	0.0322403
rs12633843	3.07213	0.00219676	0.872202	0.0324335
rs7255408	-3.07185	0.00219882	0.872202	-0.0354411
rs506791	3.07163	0.00220036	0.872202	0.0318744
rs3100612	3.07157	0.00220086	0.872202	0.0315485
rs1972058	3.07153	0.00220114	0.872202	0.0368301
rs17005618	3.07149	0.00220143	0.872202	0.0729947
rs13011842	-3.07121	0.00220347	0.872202	-0.0391331
rs13028903	-3.07107	0.00220447	0.872202	-0.0324864
rs1217809	3.07095	0.00220535	0.872202	0.0496188
rs10762281	3.07082	0.0022063	0.872202	0.0336349
rs8047316	3.07005	0.00221194	0.872202	0.046792
rs17105388	3.07004	0.00221197	0.872202	0.0493011
rs11784903	3.06982	0.00221364	0.872202	0.0316989
rs12423034	-3.06977	0.00221401	0.872202	-0.0313084
rs12093699	-3.06968	0.00221465	0.872202	-0.0354953
rs187419	3.06967	0.00221468	0.872202	0.058359
rs9934780	3.06945	0.0022163	0.872202	0.0389845
rs7872680	-3.06921	0.00221805	0.872202	-0.0427948
rs17115100	-3.0691	0.00221889	0.872202	-0.0532149
rs4443401	3.06872	0.00222165	0.872202	0.0444121
rs10454897	-3.06852	0.00222318	0.872202	-0.0332392
rs28458312	3.06847	0.00222352	0.872202	0.0365436
rs5761631	3.06828	0.00222492	0.872202	0.0469042
rs4574840	3.06817	0.00222574	0.872202	0.0319256
rs8097905	-3.06784	0.00222815	0.872202	-0.034958
rs9519051	3.06737	0.00223163	0.872202	0.0434775
rs7130768	3.06729	0.00223223	0.872202	0.0313164
rs7601176	-3.06692	0.00223496	0.872202	-0.0327227
rs6884756	-3.06684	0.00223554	0.872202	-0.0380344
rs2277670	3.06678	0.00223599	0.872202	0.0347963
rs12677646	3.06665	0.00223691	0.872202	0.0373733
rs32689	3.06653	0.00223782	0.872202	0.0408038
rs13191519	3.06626	0.00223982	0.872202	0.0445838
rs11830103	3.06621	0.00224021	0.872202	0.0366441
rs1480673	3.0662	0.00224025	0.872202	0.0395548
rs11591721	-3.066	0.00224176	0.872202	-0.0605878
rs1395265	-3.0655	0.00224545	0.872202	-0.0349696
rs6873063	3.06546	0.00224574	0.872202	0.0449295
rs16844280	3.06527	0.00224717	0.872202	0.0705575
rs6088110	-3.06484	0.00225038	0.872202	-0.0408682
rs3761749	-3.0648	0.00225063	0.872202	-0.0321206
rs1450053	-3.06429	0.00225443	0.872202	-0.0341573
rs11126483	3.06416	0.00225545	0.872202	0.0444805
rs7306810	3.06394	0.00225706	0.872202	0.0346164
rs4434324	3.06393	0.00225711	0.872202	0.0325437
rs2679246	-3.06385	0.00225773	0.872202	-0.0349018
rs1510923	3.06379	0.00225818	0.872202	0.036697
rs1548576	3.06361	0.0022595	0.872202	0.0578229
rs17518905	3.06351	0.00226028	0.872202	0.0318262
rs7678480	3.06341	0.00226098	0.872202	0.0428903
rs17693936	-3.06332	0.00226166	0.872202	-0.0444114
rs4679393	3.06316	0.00226289	0.872202	0.0337224
rs10183217	-3.06315	0.00226295	0.872202	-0.0708752
rs2110835	-3.06292	0.00226472	0.872202	-0.0370409
rs405509	3.06204	0.00227127	0.872202	0.0323358
rs2059271	-3.06181	0.00227303	0.872202	-0.0328401
rs305234	-3.06164	0.00227428	0.872202	-0.0330451
rs7336222	-3.06154	0.00227501	0.872202	-0.0326983
rs4771625	3.06141	0.00227599	0.872202	0.0338442
rs13005572	-3.06122	0.00227742	0.872202	-0.0390201
rs2424343	-3.06118	0.00227771	0.872202	-0.0341799
rs3758582	3.06098	0.00227922	0.872202	0.0378366
rs7250811	3.06056	0.00228242	0.872202	0.0470767
rs7157940	3.06034	0.00228406	0.872202	0.0321882
rs6541039	-3.05972	0.00228874	0.872202	-0.0341359
rs1242799	3.05964	0.00228932	0.872202	0.0466087
rs6678429	-3.05952	0.00229022	0.872202	-0.031663
rs6690549	3.05934	0.0022916	0.872202	0.0320194
rs9866618	-3.05926	0.00229218	0.872202	-0.0376139
rs4835845	-3.05922	0.00229255	0.872202	-0.0377449
rs11772903	-3.05921	0.0022926	0.872202	-0.0451205
rs6685309	-3.0589	0.00229496	0.872202	-0.0453017
rs12317335	-3.05889	0.00229499	0.872202	-0.0437741
rs1999472	-3.0587	0.00229649	0.872202	-0.0316049
rs17680913	-3.05843	0.00229848	0.872202	-0.0320631
rs4668007	3.05812	0.00230087	0.872202	0.0375463
rs6914898	-3.05811	0.00230094	0.872202	-0.0354873
rs4790699	-3.05795	0.00230212	0.872202	-0.0508222
rs4864624	-3.05791	0.00230247	0.872202	-0.0340046
rs6966877	3.05786	0.00230285	0.872202	0.0481529
rs6075644	-3.05766	0.00230433	0.872202	-0.034297
rs4875699	-3.0575	0.00230556	0.872202	-0.0437694
rs4627822	3.05678	0.00231102	0.872202	0.0446135
rs609516	3.05663	0.0023122	0.872202	0.0445624
rs12155626	-3.05646	0.00231349	0.872202	-0.0482011
rs132617	3.05642	0.00231379	0.872202	0.0348371
rs220723	-3.05638	0.00231409	0.872202	-0.0386529
rs10470086	-3.056	0.00231702	0.872202	-0.0322255
rs1725804	3.05525	0.00232271	0.872202	0.037397
rs12322888	3.05514	0.00232358	0.872202	0.0365005
rs7512495	-3.05467	0.00232714	0.872202	-0.0331023
rs4656256	3.05458	0.00232783	0.872202	0.0361103
rs35294	3.05457	0.0023279	0.872202	0.0335512
rs325220	3.05457	0.00232794	0.872202	0.0352524
rs12510756	3.05449	0.00232857	0.872202	0.0361305
rs10202307	-3.05437	0.00232944	0.872202	-0.032948
rs9521783	-3.05404	0.00233202	0.872202	-0.0603751
rs4981369	-3.05382	0.00233373	0.872202	-0.0357939
rs332906	-3.05369	0.00233471	0.872202	-0.0382813
rs6877438	-3.05363	0.00233514	0.872202	-0.0365895
rs10831277	3.05335	0.00233734	0.872202	0.0386608
rs4866148	3.05227	0.00234561	0.872202	0.0332307
rs8059961	3.05215	0.00234655	0.872202	0.0327099
rs3843947	3.05152	0.00235148	0.872202	0.0328406
rs6559958	3.05149	0.00235167	0.872202	0.0499218
rs2265520	-3.05134	0.00235281	0.872202	-0.0382898
rs3169122	-3.05125	0.00235358	0.872202	-0.0402407
rs13268772	3.0512	0.0023539	0.872202	0.033438
rs7242980	-3.05117	0.00235416	0.872202	-0.0327038
rs7629600	-3.05104	0.00235518	0.872202	-0.0433378
rs2299371	-3.05101	0.00235537	0.872202	-0.0560358
rs4819833	-3.05086	0.00235657	0.872202	-0.0341845
rs595309	-3.05069	0.0023579	0.872202	-0.0337937
rs1870761	3.05055	0.00235894	0.872202	0.0329518
rs2639280	-3.05049	0.00235941	0.872202	-0.0312364
rs2194938	3.05024	0.00236137	0.872202	0.0422202
rs9534276	-3.05022	0.00236152	0.872202	-0.0329488
rs868376	3.04976	0.00236509	0.872202	0.0352779
rs7844529	3.04955	0.00236678	0.872202	0.0337195
rs2705476	-3.04952	0.00236696	0.872202	-0.0354297
rs1426649	-3.0494	0.00236793	0.872202	-0.0341859
rs2683221	-3.04921	0.00236943	0.872202	-0.0335433
rs323827	-3.04911	0.00237016	0.872202	-0.0317345
rs12335609	-3.04877	0.00237282	0.872202	-0.0510902
rs4480437	3.04876	0.00237291	0.872202	0.0428015
rs1316439	-3.0485	0.00237492	0.872202	-0.0356605
rs5765247	-3.04815	0.00237766	0.872202	-0.04994
rs7894787	-3.04809	0.00237813	0.872202	-0.0399633
rs876796	-3.04808	0.00237823	0.872202	-0.0369932
rs1871699	3.04695	0.00238709	0.872202	0.0392414
rs7940252	-3.04694	0.00238712	0.872202	-0.0318421
rs2530908	-3.04689	0.00238757	0.872202	-0.0388691
rs1446829	-3.04662	0.00238968	0.872202	-0.0338132
rs1867864	-3.04661	0.00238974	0.872202	-0.0328202
rs2268889	3.04619	0.00239307	0.872202	0.0327885
rs10013424	3.04603	0.00239434	0.872202	0.0332749
rs4144527	-3.04579	0.00239617	0.872202	-0.0411522
rs873258	-3.04518	0.00240103	0.872202	-0.0326383
rs17101011	-3.04495	0.00240282	0.872202	-0.0396239
rs7663547	-3.04485	0.00240359	0.872202	-0.0368419
rs2869676	3.04468	0.00240497	0.872202	0.0409389
rs1467846	3.04454	0.00240606	0.872202	0.046634
rs8076407	3.0444	0.00240721	0.872202	0.0575478
rs1373481	-3.04422	0.00240862	0.872202	-0.0471359
rs6471201	-3.04385	0.00241153	0.872202	-0.0318987
rs710097	-3.0438	0.00241187	0.872202	-0.0459742
rs2273704	3.04356	0.00241385	0.872202	0.0337937
rs2270221	3.04341	0.00241501	0.872202	0.0357813
rs2957795	3.04326	0.00241622	0.872202	0.0376666
rs10950838	-3.0419	0.00242701	0.872202	-0.0319548
rs30623	3.04187	0.00242727	0.872202	0.0320763
rs2876555	-3.04178	0.00242795	0.872202	-0.0351425
rs11641942	-3.04156	0.00242969	0.872202	-0.0318556
rs4801860	-3.04155	0.00242979	0.872202	-0.03572
rs1145761	-3.04149	0.00243024	0.872202	-0.0336816
rs10740469	3.0414	0.00243102	0.872202	0.0323791
rs376886	3.04129	0.00243184	0.872202	0.0471436
rs152088	-3.04103	0.00243398	0.872202	-0.0429123
rs8025255	3.04083	0.00243552	0.872202	0.0426147
rs7128152	-3.04073	0.00243636	0.872202	-0.0449473
rs4983072	-3.04068	0.00243676	0.872202	-0.0469515
rs856054	3.04061	0.00243733	0.872202	0.0366578
rs6951077	-3.04059	0.00243751	0.872202	-0.0406691
rs9856545	-3.04046	0.00243853	0.872202	-0.0377862
rs9390180	-3.03997	0.00244248	0.872202	-0.0445062
rs12709831	-3.03992	0.00244281	0.872202	-0.0345017
rs7751729	3.03961	0.00244536	0.872202	0.0431989
rs2973786	-3.03898	0.00245043	0.872202	-0.0344294
rs4713942	3.03845	0.00245469	0.872202	0.0315525
rs11879614	-3.03836	0.0024554	0.872202	-0.0367343
rs10752567	-3.03834	0.00245558	0.872202	-0.0331613
rs934303	3.03831	0.00245575	0.872202	0.0334002
rs1105274	-3.038	0.00245826	0.872202	-0.0377393
rs205907	3.03701	0.00246627	0.872202	0.0346281
rs13244652	-3.03693	0.00246689	0.872202	-0.0321865
rs990544	3.03646	0.0024707	0.872202	0.0360214
rs10846406	-3.0364	0.00247122	0.872202	-0.0325697
rs12699853	-3.03605	0.00247403	0.872202	-0.0322027
rs502819	-3.03601	0.00247436	0.872202	-0.0343537
rs16896822	-3.03576	0.00247641	0.872202	-0.0373416
rs17072667	3.03559	0.00247779	0.872202	0.0489928
rs17135292	3.03483	0.00248397	0.872202	0.0641878
rs3932414	3.03425	0.00248867	0.872202	0.0351265
rs17795220	-3.03407	0.00249018	0.872202	-0.0311813
rs10141835	3.03392	0.0024914	0.872202	0.0340727
rs11663706	-3.03372	0.00249301	0.872202	-0.0421421
rs3764628	-3.03346	0.00249519	0.872202	-0.045664
rs11216164	-3.03336	0.00249594	0.872202	-0.0342535
rs781565	-3.03261	0.00250214	0.872202	-0.0314134
rs10515601	3.03257	0.0025024	0.872202	0.045587
rs10913245	3.03243	0.00250358	0.872202	0.0403245
rs9319680	3.03233	0.00250443	0.872202	0.0329077
rs2241667	3.03226	0.00250495	0.872202	0.0386316
rs2239762	-3.03201	0.00250699	0.872202	-0.044474
rs17589523	-3.03196	0.00250741	0.872202	-0.0354274
rs12368311	-3.03195	0.00250748	0.872202	-0.0359342
rs10913214	3.03195	0.00250752	0.872202	0.0418965
rs9458157	-3.03193	0.0025077	0.872202	-0.0434758
rs13079459	-3.03191	0.00250784	0.872202	-0.0486604
rs17023366	-3.03153	0.00251097	0.872202	-0.0665429
rs4783845	-3.0313	0.00251285	0.872202	-0.0367815
rs9445241	-3.03119	0.00251379	0.872202	-0.0522689
rs6067319	3.03116	0.00251401	0.872202	0.0332768
rs11663733	3.0311	0.00251455	0.872202	0.0415438
rs849330	-3.03107	0.00251479	0.872202	-0.0323419
rs10962284	-3.03093	0.0025159	0.872202	-0.0336834
rs3923313	3.03088	0.00251634	0.872202	0.0316853
rs11753264	-3.03079	0.00251709	0.872202	-0.0479065
rs2188869	-3.03076	0.00251734	0.872202	-0.0319958
rs313691	3.03066	0.00251817	0.872202	0.0446417
rs2190481	3.03023	0.00252164	0.872202	0.036429
rs874946	3.0301	0.00252279	0.872202	0.0409369
rs3783054	-3.02997	0.00252384	0.872202	-0.0314537
rs7497522	-3.02989	0.00252448	0.872202	-0.0312363
rs7146636	3.02987	0.00252465	0.872202	0.0372121
rs35139949	3.02986	0.00252475	0.872202	0.0364853
rs17347530	-3.02953	0.00252751	0.872202	-0.0432511
rs10017772	-3.02945	0.00252816	0.872202	-0.0314476
rs7723306	3.02895	0.00253226	0.872202	0.0531274
rs4875138	-3.02868	0.00253446	0.872202	-0.0354721
rs9564317	-3.02852	0.00253587	0.872202	-0.0334064
rs2034684	-3.02845	0.00253638	0.872202	-0.0366603
rs12614860	-3.02838	0.00253703	0.872202	-0.053208
rs11708737	-3.02835	0.0025372	0.872202	-0.0370321
rs13407070	-3.02794	0.00254067	0.872202	-0.0400388
rs553668	3.02779	0.00254193	0.872202	0.0423888
rs7494379	3.02773	0.00254244	0.872202	0.0356119
rs10742373	-3.02768	0.00254277	0.872202	-0.0320529
rs11203852	-3.02743	0.00254486	0.872202	-0.0320856
rs4426443	-3.0273	0.00254601	0.872202	-0.0360808
rs13276609	-3.02725	0.00254638	0.872202	-0.0428528
rs13263818	-3.02724	0.0025465	0.872202	-0.0324725
rs388154	-3.02706	0.00254801	0.872202	-0.0322397
rs870898	-3.02682	0.00254994	0.872202	-0.0334075
rs10953594	3.0268	0.0025501	0.872202	0.0584834
rs6792706	-3.0266	0.00255179	0.872202	-0.0385137
rs2208299	3.0264	0.00255348	0.872202	0.0354612
rs2837584	-3.02628	0.00255448	0.872202	-0.0324559
rs1893948	3.02617	0.00255538	0.872202	0.0335696
rs4429087	3.02579	0.00255857	0.872202	0.0440442
rs16969587	3.02573	0.00255906	0.872202	0.056274
rs13100903	-3.02553	0.00256077	0.872202	-0.0342191
rs9938824	-3.02536	0.00256219	0.872202	-0.0314408
rs8004825	3.02532	0.00256247	0.872202	0.0319087
rs585165	-3.02503	0.00256491	0.872202	-0.0362432
rs1572237	3.02496	0.00256556	0.872202	0.0422982
rs1363207	-3.02492	0.00256587	0.872202	-0.0326028
rs10810681	3.02475	0.00256732	0.872202	0.032824
rs7905595	-3.02459	0.00256862	0.872202	-0.0405999
rs9863058	-3.02379	0.00257536	0.872202	-0.0367853
rs899860	-3.02377	0.00257552	0.872202	-0.0376387
rs10205651	3.02375	0.00257566	0.872202	0.0423045
rs1021287	-3.02333	0.00257918	0.872202	-0.0315358
rs12716953	3.02326	0.00257983	0.872202	0.03284
rs2138077	3.02317	0.0025806	0.872202	0.0323169
rs6650209	3.02308	0.00258133	0.872202	0.0317113
rs8128321	3.02302	0.00258188	0.872202	0.0318632
rs197972	-3.02293	0.00258259	0.872202	-0.0325938
rs10180496	3.02289	0.00258292	0.872202	0.0528011
rs310757	-3.02279	0.00258374	0.872202	-0.0322236
rs4998985	-3.02267	0.00258482	0.872202	-0.0371149
rs12729493	-3.02258	0.00258559	0.872202	-0.0370154
rs1373835	-3.02256	0.00258572	0.872202	-0.0370439
rs2035122	-3.02216	0.00258908	0.872202	-0.0344649
rs2685372	3.02208	0.00258975	0.872202	0.0320203
rs2888447	-3.02208	0.0025898	0.872202	-0.0437716
rs4584871	-3.02183	0.00259187	0.872202	-0.0304942
rs12109219	3.02144	0.00259519	0.872202	0.0356254
rs12650052	3.02046	0.00260354	0.872202	0.0423882
rs11959939	-3.02042	0.00260388	0.872202	-0.0382277
rs1863943	-3.02039	0.0026041	0.872202	-0.0404106
rs252801	-3.02022	0.00260556	0.872202	-0.0325867
rs11084019	-3.02017	0.00260597	0.872202	-0.0390934
rs12471704	3.01994	0.0026079	0.872202	0.0372275
rs3761656	-3.01961	0.00261076	0.872202	-0.0576737
rs9844663	-3.0196	0.0026108	0.872202	-0.0369335
rs4425986	3.01916	0.00261458	0.872202	0.0310458
rs3767511	-3.01909	0.00261517	0.872202	-0.0405191
rs8020806	3.01863	0.00261911	0.872202	0.0476691
rs563726	-3.01838	0.00262123	0.872202	-0.0364301
rs893970	-3.0182	0.0026228	0.872202	-0.0328137
rs2830305	3.01801	0.00262442	0.872202	0.0512246
rs11862326	3.01782	0.00262609	0.872202	0.0589242
rs12478385	3.01777	0.0026265	0.872202	0.0311812
rs3170660	-3.01748	0.00262899	0.872202	-0.0326685
rs9877921	-3.01729	0.00263057	0.872202	-0.0375906
rs1036853	-3.01726	0.00263086	0.872202	-0.0456889
rs3845519	-3.01723	0.00263108	0.872202	-0.0340031
rs16992462	3.01696	0.00263343	0.872202	0.0332229
rs9393950	-3.01686	0.00263425	0.872202	-0.0345837
rs396648	-3.01662	0.0026363	0.872202	-0.0370161
rs697675	-3.0166	0.0026365	0.872202	-0.0458725
rs6955318	3.01634	0.00263875	0.872202	0.0304848
rs12421118	3.01625	0.00263949	0.872202	0.0374923
rs10162979	3.01618	0.00264016	0.872202	0.0452918
rs9292780	3.01608	0.00264096	0.872202	0.0545611
rs2426662	3.016	0.0026417	0.872202	0.0339921
rs4747089	-3.01581	0.0026433	0.872202	-0.0322094
rs10983034	-3.01523	0.00264832	0.872202	-0.0408352
rs4681443	3.01513	0.0026492	0.872202	0.04032
rs4681444	3.01513	0.0026492	0.872202	0.04032
rs12486202	-3.01479	0.00265213	0.872202	-0.0441994
rs350655	3.01455	0.00265418	0.872202	0.0458667
rs524220	3.01453	0.00265441	0.872202	0.0388764
rs7588043	-3.01435	0.00265596	0.872202	-0.0327455
rs2539828	-3.01394	0.00265948	0.872202	-0.0411682
rs10922746	-3.01362	0.00266225	0.872202	-0.060852
rs12114535	-3.01331	0.00266496	0.872202	-0.0437624
rs1900833	-3.01327	0.0026653	0.872202	-0.0414219
rs2703263	-3.01317	0.00266613	0.872202	-0.0317201
rs11216321	-3.01317	0.00266619	0.872202	-0.0444787
rs4372955	3.01315	0.0026663	0.872202	0.0458788
rs9267466	3.01313	0.00266647	0.872202	0.0677083
rs6001563	3.01283	0.0026691	0.872202	0.0352373
rs13141761	3.01275	0.00266979	0.872202	0.0315564
rs2830067	-3.01269	0.00267031	0.872202	-0.0543603
rs28406193	3.01266	0.0026706	0.872202	0.0360252
rs6731083	-3.01264	0.00267073	0.872202	-0.0380933
rs387976	3.01259	0.00267117	0.872202	0.0324735
rs1623556	-3.01255	0.00267152	0.872202	-0.0554503
rs12191877	3.01228	0.00267393	0.872202	0.0441723
rs413145	-3.01177	0.00267839	0.872202	-0.0456915
rs12458825	-3.01147	0.00268095	0.872202	-0.0362602
rs1943575	3.01146	0.00268105	0.872202	0.0319104
rs10760179	3.01111	0.00268408	0.872202	0.0381119
rs11138425	-3.01104	0.00268476	0.872202	-0.0507697
rs450404	3.01081	0.00268673	0.872202	0.0316074
rs987951	3.01077	0.00268711	0.872202	0.0348571
rs11257922	3.01058	0.00268878	0.872202	0.0312924
rs458308	-3.01053	0.00268915	0.872202	-0.0343578
rs9939192	3.0104	0.00269032	0.872202	0.0328015
rs733206	3.01033	0.0026909	0.872202	0.0444654
rs1019641	-3.01005	0.00269342	0.872202	-0.0625999
rs492170	-3.00979	0.00269564	0.872202	-0.0317686
rs1158463	3.00968	0.00269667	0.872202	0.060949
rs7320344	3.00958	0.00269753	0.872202	0.0347123
rs2403793	3.0095	0.00269819	0.872202	0.0395237
rs6856402	-3.0095	0.00269822	0.872202	-0.0323728
rs6744911	-3.00932	0.00269976	0.872202	-0.0377633
rs1509333	3.00899	0.00270272	0.872202	0.0324897
rs7694687	3.00849	0.0027071	0.872202	0.0379174
rs3733180	-3.00812	0.00271034	0.872202	-0.0506501
rs10144556	3.00812	0.00271035	0.872202	0.0313892
rs164572	3.00805	0.00271098	0.872202	0.0329038
rs2968180	3.00804	0.00271106	0.872202	0.0527732
rs164288	3.00794	0.00271199	0.872202	0.0534003
rs7260482	3.00791	0.00271218	0.872202	0.0339603
rs17035544	3.00783	0.00271293	0.872202	0.0684078
rs12487603	3.00779	0.00271325	0.872202	0.0437729
rs427848	3.00772	0.00271392	0.872202	0.049969
rs780321	3.00751	0.00271576	0.872202	0.0375162
rs3734031	-3.00735	0.00271716	0.872202	-0.0551781
rs10773498	-3.00732	0.00271745	0.872202	-0.0336204
rs9373243	-3.00712	0.00271921	0.872202	-0.0603037
rs4457229	3.00701	0.00272012	0.872202	0.0356659
rs10847554	-3.00687	0.00272139	0.872202	-0.0342979
rs2119217	3.00684	0.00272171	0.872202	0.0610641
rs29215	-3.00682	0.00272181	0.872202	-0.042269
rs10791907	3.00647	0.00272491	0.872202	0.0314475
rs9997745	3.00613	0.00272795	0.872202	0.0435145
rs13108980	-3.00598	0.00272931	0.872202	-0.0319076
rs1667659	3.00549	0.0027336	0.872202	0.0359065
rs9303909	3.00537	0.00273471	0.872202	0.0367242
rs2521735	3.00509	0.00273716	0.872202	0.0581265
rs7774436	3.00478	0.00273997	0.872202	0.0451095
rs7741026	3.00472	0.00274053	0.872202	0.0441629
rs2357149	-3.00456	0.00274191	0.872202	-0.0366359
rs6039732	-3.00441	0.00274328	0.872202	-0.0320783
rs6074178	-3.00429	0.00274433	0.872202	-0.0324984
rs4802034	-3.00423	0.00274484	0.872202	-0.037206
rs10000307	3.00415	0.00274554	0.872202	0.0352141
rs1566327	3.00413	0.0027458	0.872202	0.0334558
rs4722304	-3.00404	0.00274661	0.872202	-0.0318749
rs2959592	3.00384	0.00274839	0.872202	0.0385382
rs579692	3.00379	0.00274884	0.872202	0.0367463
rs7597924	3.00375	0.00274914	0.872202	0.04359
rs9839845	-3.00364	0.00275016	0.872202	-0.0325363
rs8014467	-3.00359	0.00275061	0.872202	-0.0363574
rs12542501	-3.0033	0.00275317	0.872202	-0.0426167
rs12203023	3.00319	0.00275421	0.872202	0.03159
rs10733750	3.00297	0.00275615	0.872202	0.0333854
rs10839224	-3.00271	0.00275848	0.872202	-0.0571956
rs2326778	3.0025	0.00276033	0.872202	0.0396719
rs1111657	3.00247	0.00276064	0.872202	0.0471172
rs17385059	-3.00229	0.00276222	0.872202	-0.0352377
rs17811536	-3.0022	0.002763	0.872202	-0.0349989
rs12930771	-3.00215	0.00276352	0.872202	-0.0382012
rs6796220	3.0021	0.00276394	0.872202	0.0398469
rs1468937	3.00209	0.00276402	0.872202	0.0352613
rs4912922	3.00196	0.00276518	0.872202	0.0442287
rs1075	-3.00174	0.00276717	0.872351	-0.0394914
rs602197	3.00135	0.00277069	0.872794	0.0368544
rs2129843	-3.00125	0.00277161	0.872794	-0.0339112
rs7710093	-3.00067	0.00277679	0.872878	-0.0452133
rs1134071	-3.00055	0.00277791	0.872878	-0.0325332
rs657018	-3.00044	0.00277887	0.872878	-0.0330449
rs17609053	3.00033	0.00277991	0.872878	0.0399952
rs6460763	3.00022	0.00278089	0.872878	0.0337152
rs7785534	-3.00013	0.00278165	0.872878	-0.0455527
rs1578944	2.99956	0.00278684	0.872878	0.0365533
rs6855619	2.99929	0.00278928	0.872878	0.033974
rs919000	2.9991	0.00279094	0.872878	0.0376776
rs1413901	2.99902	0.00279171	0.872878	0.0450952
rs338538	-2.99897	0.00279215	0.872878	-0.0349566
rs12188679	2.99891	0.00279267	0.872878	0.0318976
rs12453112	-2.99853	0.00279617	0.872878	-0.0491178
rs11155146	-2.99851	0.00279632	0.872878	-0.0347748
rs7260918	-2.99841	0.00279728	0.872878	-0.0339687
rs10517460	2.99835	0.00279774	0.872878	0.0480119
rs29766	-2.99792	0.00280171	0.872878	-0.0547768
rs10896829	-2.99754	0.00280514	0.872878	-0.0308822
rs319878	2.99746	0.00280583	0.872878	0.0338446
rs2275355	2.99732	0.00280718	0.872878	0.0332593
rs1424724	-2.99691	0.00281091	0.872878	-0.0382287
rs2399866	2.99685	0.00281146	0.872878	0.0318197
rs1929779	2.99673	0.00281255	0.872878	0.031807
rs6679069	2.99673	0.00281256	0.872878	0.0317963
rs12044591	-2.99667	0.00281311	0.872878	-0.0323241
rs16946829	-2.99662	0.00281353	0.872878	-0.0467265
rs1404874	2.99662	0.00281354	0.872878	0.0315479
rs1970259	2.99611	0.0028182	0.872878	0.0481028
rs9461190	2.99602	0.00281899	0.872878	0.0440304
rs2422006	-2.99539	0.0028248	0.872878	-0.0430345
rs9543425	2.99523	0.00282623	0.872878	0.0314012
rs4906969	-2.9952	0.00282651	0.872878	-0.0310678
rs2546229	2.99504	0.00282801	0.872878	0.0475543
rs16921059	2.99503	0.00282803	0.872878	0.0381537
rs2295273	-2.99461	0.00283191	0.872878	-0.0473423
rs9935368	2.99457	0.00283225	0.872878	0.0354762
rs4484458	2.99443	0.00283359	0.872878	0.03151
rs1869839	-2.99427	0.00283507	0.872878	-0.0326315
rs7152679	-2.99425	0.00283521	0.872878	-0.0312207
rs1217793	2.99416	0.00283608	0.872878	0.0479485
rs11160316	2.99394	0.00283805	0.872878	0.0308628
rs13120563	-2.99337	0.0028433	0.872878	-0.0316425
rs4764003	-2.99326	0.00284433	0.872878	-0.0296589
rs7931681	-2.99281	0.00284849	0.872878	-0.0356637
rs6441657	2.99252	0.00285114	0.872878	0.0311371
rs4870294	2.99246	0.00285175	0.872878	0.0465189
rs12702317	2.99208	0.00285526	0.872878	0.0321032
rs341365	-2.99205	0.00285553	0.872878	-0.0334026
rs1029182	-2.99186	0.00285732	0.872878	-0.0319622
rs10489788	2.99114	0.00286398	0.872878	0.036053
rs984371	2.99095	0.0028657	0.872878	0.0395292
rs6696289	2.99077	0.00286739	0.872878	0.0348647
rs4286841	-2.99058	0.00286913	0.872878	-0.0368484
rs4141549	2.99055	0.00286944	0.872878	0.0339195
rs4807	2.9904	0.0028708	0.872878	0.035569
rs12488331	2.99035	0.00287128	0.872878	0.0315484
rs6501379	-2.99033	0.00287144	0.872878	-0.0462779
rs2109427	2.99018	0.00287284	0.872878	0.0350211
rs6705493	2.99002	0.00287435	0.872878	0.0328316
rs4659573	-2.99	0.00287454	0.872878	-0.0342749
rs4875065	-2.98992	0.00287524	0.872878	-0.0574584
rs4719865	-2.98992	0.00287531	0.872878	-0.0367049
rs11060151	-2.98965	0.00287776	0.872878	-0.0410841
rs4450014	-2.98885	0.00288523	0.872878	-0.0322037
rs6433032	2.9887	0.00288662	0.872878	0.0367553
rs2021753	-2.98849	0.00288863	0.872878	-0.0533301
rs4979801	2.98821	0.00289121	0.872878	0.0318265
rs2462613	2.98812	0.00289211	0.872878	0.0308639
rs1054713	2.98772	0.00289579	0.872878	0.0330561
rs12499130	-2.98771	0.00289591	0.872878	-0.0334556
rs5749011	-2.98746	0.00289828	0.872878	-0.0517704
rs589508	-2.98684	0.00290408	0.872878	-0.0344496
rs1281449	2.98681	0.00290439	0.872878	0.0404241
rs12572052	-2.98674	0.00290505	0.872878	-0.039105
rs3912211	-2.98618	0.00291028	0.872878	-0.0636775
rs7452644	-2.98609	0.00291112	0.872878	-0.0330559
rs7965238	-2.98589	0.00291306	0.872878	-0.0443047
rs11152938	-2.98585	0.00291335	0.872878	-0.0323256
rs2964794	2.98551	0.00291659	0.872878	0.0431442
rs7275426	2.98545	0.00291714	0.872878	0.0311802
rs3844534	2.98513	0.00292017	0.872878	0.0453075
rs12859347	2.98507	0.00292075	0.872878	0.0312922
rs1132022	-2.98495	0.00292189	0.872878	-0.0326612
rs3135698	-2.98445	0.00292657	0.872878	-0.0589783
rs3135696	-2.98445	0.00292657	0.872878	-0.0589783
rs863367	-2.98429	0.00292811	0.872878	-0.0574642
rs11212525	-2.9842	0.002929	0.872878	-0.0354751
rs17528331	-2.98415	0.00292948	0.872878	-0.0333405
rs11580565	-2.9841	0.00292996	0.872878	-0.0305234
rs10096961	-2.98396	0.00293122	0.872878	-0.0358403
rs28472704	2.98351	0.00293548	0.872878	0.0356662
rs771311	2.98351	0.00293556	0.872878	0.0437319
rs16962575	2.98341	0.00293644	0.872878	0.046007
rs8058203	-2.98308	0.00293963	0.872878	-0.0453383
rs287402	2.98294	0.00294097	0.872878	0.0317692
rs6705735	-2.98286	0.0029417	0.872878	-0.0313921
rs17220752	2.98274	0.00294285	0.872878	0.0397981
rs13387970	-2.98258	0.00294431	0.872878	-0.0316004
rs6767920	2.98241	0.00294597	0.872878	0.0317938
rs4760847	-2.98173	0.00295244	0.872878	-0.0337246
rs16855663	-2.9816	0.00295371	0.872878	-0.0678735
rs4366940	-2.98158	0.00295389	0.872878	-0.0685213
rs6784051	-2.98153	0.00295433	0.872878	-0.0391038
rs678287	-2.98146	0.00295502	0.872878	-0.0487738
rs468725	-2.98131	0.00295649	0.872878	-0.0330686
rs7036247	-2.9812	0.00295754	0.872878	-0.0343717
rs6870237	2.98114	0.00295806	0.872878	0.0374314
rs12094454	-2.98105	0.00295894	0.872878	-0.0552601
rs12629106	-2.9809	0.00296039	0.872878	-0.0449166
rs2171907	-2.98074	0.00296189	0.872878	-0.0311032
rs12128792	2.98065	0.00296273	0.872878	0.0403423
rs7816622	-2.98061	0.00296315	0.872878	-0.0314422
rs4895752	2.98061	0.0029632	0.872878	0.0310727
rs12416447	2.98053	0.00296395	0.872878	0.0575942
rs2159010	2.9805	0.00296418	0.872878	0.0389211
rs10484554	2.98019	0.00296716	0.872878	0.0430764
rs11103123	-2.97969	0.00297198	0.872878	-0.0431949
rs7558007	-2.97923	0.00297638	0.872878	-0.0637657
rs11741554	2.97912	0.00297743	0.872878	0.0309837
rs172423	-2.97909	0.00297775	0.872878	-0.0359456
rs12542916	2.97898	0.00297876	0.872878	0.0337329
rs2132797	2.97887	0.00297984	0.872878	0.0353465
rs12055197	2.97886	0.00297995	0.872878	0.0677065
rs2894207	2.97822	0.00298608	0.872878	0.0394653
rs11238005	-2.97798	0.00298843	0.872878	-0.0340199
rs250583	2.97798	0.00298844	0.872878	0.0375422
rs6424279	-2.9779	0.00298915	0.872878	-0.0478777
rs11724809	2.97758	0.00299224	0.872878	0.0311716
rs12224376	-2.97727	0.00299523	0.872878	-0.0490728
rs677079	-2.97713	0.00299659	0.872878	-0.0508066
rs3184	-2.97696	0.00299826	0.872878	-0.0338264
rs8079726	2.97688	0.00299908	0.872878	0.0332211
rs4404353	2.97668	0.003001	0.872878	0.0381128
rs10182735	2.97664	0.00300134	0.872878	0.0551196
rs7570426	2.97646	0.00300308	0.872878	0.0507855
rs2938841	-2.97625	0.00300518	0.872878	-0.0318955
rs2253259	-2.9755	0.00301239	0.872878	-0.0432289
rs4863708	2.97528	0.00301459	0.872878	0.0341237
rs10777193	2.97521	0.00301518	0.872878	0.034057
rs7525052	-2.97492	0.00301807	0.872878	-0.0699054
rs7033149	-2.97463	0.00302092	0.872878	-0.0455646
rs12997218	-2.97458	0.00302135	0.872878	-0.0400122
rs2570916	2.97457	0.00302142	0.872878	0.0363991
rs3759115	2.97453	0.00302182	0.872878	0.0325845
rs2403645	-2.97428	0.00302429	0.872878	-0.0602324
rs17334436	-2.97425	0.00302452	0.872878	-0.0639363
rs6945832	-2.97423	0.00302477	0.872878	-0.0307776
rs13132381	2.97417	0.0030253	0.872878	0.0411124
rs4476998	-2.97376	0.00302938	0.872878	-0.0362968
rs10129645	-2.97367	0.00303026	0.872878	-0.0356033
rs10904362	2.97359	0.00303098	0.872878	0.0334254
rs2869675	2.97346	0.0030323	0.872878	0.0399019
rs34666749	2.97339	0.003033	0.872878	0.0418314
rs1277273	2.9733	0.0030338	0.872878	0.033639
rs2236317	2.97327	0.00303411	0.872878	0.0435091
rs2343308	2.97323	0.00303451	0.872878	0.0329531
rs17368053	-2.97321	0.00303469	0.872878	-0.0519808
rs2056220	-2.97315	0.00303527	0.872878	-0.0309097
rs11771217	2.97314	0.00303542	0.872878	0.0314475
rs17012209	2.97308	0.00303599	0.872878	0.0382562
rs981823	2.97248	0.00304191	0.872878	0.0348717
rs11744274	2.9723	0.00304361	0.872878	0.0334225
rs1882449	2.97179	0.00304863	0.872878	0.0526153
rs2421727	2.97164	0.00305013	0.872878	0.0342055
rs1535011	2.97161	0.00305037	0.872878	0.0423858
rs13298262	2.97159	0.00305062	0.872878	0.0377953
rs1843933	2.97147	0.00305179	0.872878	0.0348777
rs6554007	2.97143	0.00305214	0.872878	0.0352899
rs9318186	-2.97131	0.00305339	0.872878	-0.0306973
rs4912916	2.97128	0.00305367	0.872878	0.0675289
rs3735386	-2.97119	0.00305452	0.872878	-0.0462679
rs9806404	2.97088	0.00305756	0.872878	0.0323091
[truncated: 29,648 more rows]
