# Supplementary material for: Genome-Wide Association and Mechanistic Studies Indicate That Immune Response Contributes to Alzheimer’s Disease Development
Source: Front Genet. 2018 Sep 24;9:410. doi: 10.3389/fgene.2018.00410 (PMC6166008; doi:10.3389/fgene.2018.00410)
Supplement: Supplementary file 2 [file Table_2.XLSX]

## Sheet: trans_R_pTAU-ABETA_2-23-18
SNP	Statistic	p-value	FDR	Beta
rs4420638	-11.217	3.08879e-27	1.77708e-21	-0.0133647
rs769449	-10.4308	5.54181e-24	1.59419e-18	-0.0146751
rs157582	-9.48661	2.60325e-20	4.99244e-15	-0.0113466
rs2075650	-8.58512	4.63299e-17	6.66376e-12	-0.0117898
rs157580	5.34705	1.16475e-07	0.0134024	0.00631482
rs130985	-5.09252	4.40097e-07	0.0422003	-0.0120987
rs335200	-5.03651	5.85159e-07	0.0480944	-0.00961957
rs1160985	4.75724	2.32477e-06	0.165458	0.00551458
rs17746508	-4.71289	2.87586e-06	0.165458	-0.00767856
rs902774	-4.71289	2.87586e-06	0.165458	-0.00767856
rs12196652	-4.62507	4.36019e-06	0.20501	-0.00690151
rs12118565	-4.61856	4.49545e-06	0.20501	-0.00697469
rs10913893	-4.61217	4.63234e-06	0.20501	-0.00696726
rs10999632	4.56458	5.78431e-06	0.237707	0.00499197
rs7536474	-4.35642	1.49255e-05	0.515262	-0.00691208
rs7005715	-4.35441	1.50594e-05	0.515262	-0.00477437
rs11579252	-4.35196	1.5225e-05	0.515262	-0.00750086
rs8077346	-4.33847	1.61676e-05	0.516762	-0.00466073
rs7699928	-4.30563	1.8699e-05	0.566216	-0.00496408
rs10049082	-4.27006	2.18676e-05	0.577078	-0.00485837
rs439401	4.26669	2.21927e-05	0.577078	0.00489495
rs2072824	-4.24604	2.42899e-05	0.577078	-0.00629484
rs4486743	-4.24257	2.466e-05	0.577078	-0.00797047
rs584007	4.2394	2.50025e-05	0.577078	0.00492583
rs189189	-4.23459	2.55323e-05	0.577078	-0.00876515
rs331482	-4.22972	2.60789e-05	0.577078	-0.00553079
rs3991209	-4.1721	3.34543e-05	0.712864	-0.00462591
rs601703	-4.13846	3.86379e-05	0.764168	-0.00521661
rs16997104	-4.12758	4.04714e-05	0.764168	-0.00646962
rs13082399	4.12706	4.05615e-05	0.764168	0.00463013
rs4685841	-4.11489	4.2715e-05	0.764168	-0.00496117
rs9951572	-4.10392	4.47489e-05	0.764168	-0.00520165
rs6690113	-4.10104	4.52974e-05	0.764168	-0.0047825
rs17635342	-4.08823	4.7819e-05	0.764168	-0.00912975
rs17842279	-4.08613	4.82438e-05	0.764168	-0.00763223
rs8106922	4.07956	4.96005e-05	0.764168	0.00483608
rs12277573	-4.07637	5.02709e-05	0.764168	-0.00713905
rs1279002	-4.07503	5.05545e-05	0.764168	-0.00462577
rs17013181	-4.06925	5.18006e-05	0.764168	-0.00537309
rs10880872	-4.05058	5.60216e-05	0.789853	-0.00573395
rs4719830	-4.04945	5.62875e-05	0.789853	-0.00455695
rs7771912	4.04004	5.85473e-05	0.795692	0.0046022
rs2098440	-4.03533	5.97116e-05	0.795692	-0.00619119
rs11610602	4.02193	6.31421e-05	0.795692	0.00544464
rs13254505	-4.02079	6.34416e-05	0.795692	-0.00490674
rs13106777	-4.01932	6.38302e-05	0.795692	-0.0068233
rs728389	-4.01267	6.56195e-05	0.795692	-0.00450234
rs10906259	-4.00988	6.63847e-05	0.795692	-0.00797402
rs2872032	-3.99722	6.99612e-05	0.801569	-0.00561737
rs2146881	-3.99384	7.09484e-05	0.801569	-0.00503597
rs17108477	-3.99258	7.13197e-05	0.801569	-0.00715572
rs4875598	3.98878	7.24479e-05	0.801569	0.004636
rs8178607	-3.98128	7.47282e-05	0.811199	-0.00556782
rs7868176	-3.97378	7.70744e-05	0.821174	-0.0063818
rs11753604	3.96866	7.87169e-05	0.823424	0.00456995
rs1860786	3.95748	8.24171e-05	0.846735	0.00449142
rs12371422	-3.94769	8.57919e-05	0.850529	-0.00673838
rs4881147	-3.9198	9.61415e-05	0.850529	-0.00476815
rs11691815	-3.91554	9.78255e-05	0.850529	-0.00447789
rs534129	-3.91397	9.84512e-05	0.850529	-0.00449696
rs925031	-3.90697	0.00010129	0.850529	-0.00858202
rs673112	-3.895	0.00010633	0.850529	-0.00487864
rs7772552	-3.88609	0.00011023	0.850529	-0.00810756
rs17041710	-3.87199	0.000116683	0.850529	-0.00502804
rs2327508	-3.87058	0.000117348	0.850529	-0.00448734
rs2711047	-3.86677	0.000119161	0.850529	-0.00500865
rs17676223	-3.8667	0.000119195	0.850529	-0.00526384
rs10086879	-3.85946	0.000122715	0.850529	-0.00477524
rs12044275	-3.85397	0.00012545	0.850529	-0.00463442
rs1056824	3.85048	0.000127219	0.850529	0.00446282
rs16962840	-3.84338	0.000130887	0.850529	-0.00650241
rs11737011	3.8413	0.000131984	0.850529	0.00444612
rs10916846	-3.84015	0.00013259	0.850529	-0.00961329
rs1156892	-3.83858	0.000133428	0.850529	-0.0081861
rs10978589	-3.82538	0.000140648	0.850529	-0.00803316
rs6850368	-3.82128	0.000142963	0.850529	-0.00488751
rs10880868	-3.81733	0.000145231	0.850529	-0.00543311
rs4899825	-3.81636	0.00014579	0.850529	-0.00521349
rs4904094	-3.81636	0.00014579	0.850529	-0.00521349
rs747324	3.8121	0.00014828	0.850529	0.00446257
rs13267290	-3.81169	0.000148526	0.850529	-0.0052194
rs934945	-3.81125	0.000148781	0.850529	-0.00546582
rs11705838	3.81086	0.000149012	0.850529	0.00432984
rs4739127	-3.81042	0.000149272	0.850529	-0.00442782
rs4809720	-3.81042	0.000149276	0.850529	-0.00859976
rs2339076	-3.80894	0.000150155	0.850529	-0.00444297
rs1514453	3.80484	0.000152618	0.850529	0.00429783
rs1903360	3.80208	0.000154298	0.850529	0.00498967
rs1457974	-3.79925	0.000156039	0.850529	-0.00459486
rs9909573	3.79717	0.00015733	0.850529	0.00547048
rs17679217	-3.79641	0.000157808	0.850529	-0.00519217
rs10934674	-3.79271	0.000160136	0.850529	-0.0053409
rs2234632	-3.78863	0.000162742	0.850529	-0.00476824
rs9526128	3.7856	0.000164698	0.850529	0.00436994
rs9818348	3.78324	0.00016624	0.850529	0.00432812
rs287350	3.77472	0.000171927	0.850529	0.00441947
rs709679	-3.76659	0.000177521	0.850529	-0.00435193
rs11807493	-3.76413	0.000179245	0.850529	-0.006808
rs2225382	-3.76207	0.000180698	0.850529	-0.00514741
rs12670137	3.76058	0.000181766	0.850529	0.00535618
rs10787532	-3.75902	0.000182882	0.850529	-0.00567637
rs3901873	-3.75676	0.000184508	0.850529	-0.00514218
rs2204370	-3.75251	0.000187616	0.850529	-0.00571335
rs9956621	-3.75239	0.000187702	0.850529	-0.0050091
rs2965121	3.74849	0.000190595	0.850529	0.00706433
rs4146092	-3.74477	0.00019339	0.850529	-0.00428484
rs1607547	-3.74374	0.000194169	0.850529	-0.00435786
rs4367140	3.74272	0.000194944	0.850529	0.0048942
rs10201738	3.74166	0.000195757	0.850529	0.00424015
rs12548066	-3.73809	0.000198509	0.850529	-0.00446563
rs947712	3.73455	0.000201272	0.850529	0.00438098
rs7676077	-3.73455	0.000201275	0.850529	-0.0046231
rs7318768	3.73439	0.000201401	0.850529	0.00437384
rs4941537	3.73087	0.000204187	0.850529	0.0043079
rs12445943	-3.72979	0.00020505	0.850529	-0.00608665
rs7387693	-3.72442	0.000209382	0.850529	-0.00466319
rs7316454	-3.72101	0.000212184	0.850529	-0.00536522
rs12726436	-3.71929	0.000213608	0.850529	-0.0076649
rs12593088	-3.71837	0.000214375	0.850529	-0.00454115
rs1869410	-3.71232	0.00021948	0.850529	-0.00469267
rs13287	3.71183	0.000219894	0.850529	0.00446695
rs1409432	-3.71138	0.000220277	0.850529	-0.00462104
rs2181617	3.70924	0.000222121	0.850529	0.00413564
rs1933500	-3.70587	0.000225044	0.850529	-0.00850473
rs2296590	3.70505	0.000225763	0.850529	0.00447017
rs7781186	3.7048	0.000225981	0.850529	0.00525911
rs17611665	3.70456	0.00022619	0.850529	0.00564932
rs2733032	3.70426	0.000226454	0.850529	0.00428338
rs12118760	-3.70405	0.00022664	0.850529	-0.00508423
rs7950345	-3.70261	0.000227911	0.850529	-0.00803682
rs9996363	-3.70151	0.00022888	0.850529	-0.00507312
rs3010318	-3.7001	0.000230135	0.850529	-0.00587766
rs2904658	3.69718	0.000232752	0.850529	0.00479068
rs7688867	-3.69704	0.000232875	0.850529	-0.00433933
rs1539399	3.69533	0.000234423	0.850529	0.00433937
rs509194	3.69209	0.000237378	0.850529	0.00421901
rs2000220	3.69114	0.000238253	0.850529	0.00414927
rs2965831	-3.69073	0.000238632	0.850529	-0.00430899
rs1925516	-3.68961	0.000239666	0.850529	-0.00491069
rs657672	-3.68767	0.000241473	0.850529	-0.00586793
rs9375185	-3.68666	0.000242415	0.850529	-0.00581847
rs208867	-3.6846	0.000244353	0.850529	-0.00432393
rs16881275	-3.68011	0.000248619	0.850529	-0.00841888
rs2089045	3.67952	0.000249185	0.850529	0.00405546
rs902557	-3.67701	0.000251609	0.850529	-0.0043304
rs2907748	-3.67412	0.000254428	0.850529	-0.00480471
rs2049950	-3.67266	0.000255858	0.850529	-0.00487391
rs17542285	-3.6726	0.000255924	0.850529	-0.00500057
rs12447513	-3.66833	0.000260161	0.850529	-0.00407946
rs11703054	-3.66687	0.00026163	0.850529	-0.00446142
rs3923904	-3.66527	0.000263237	0.850529	-0.00431281
rs4812260	3.66494	0.000263576	0.850529	0.00502118
rs11247355	3.6648	0.000263717	0.850529	0.0057466
rs7799	3.66474	0.000263775	0.850529	0.00431963
rs10999865	3.664	0.000264528	0.850529	0.0067069
rs2100321	-3.66251	0.000266042	0.850529	-0.00572768
rs7258875	-3.66126	0.000267329	0.850529	-0.00451433
rs3019270	-3.6601	0.000268519	0.850529	-0.00409161
rs619945	-3.65873	0.000269937	0.850529	-0.00474781
rs322673	3.65843	0.00027024	0.850529	0.00472427
rs12132420	-3.65836	0.000270315	0.850529	-0.00667896
rs6474539	3.65618	0.000272586	0.850529	0.00421394
rs4961466	-3.65366	0.000275235	0.850529	-0.00425758
rs4293390	-3.65156	0.000277454	0.850529	-0.0045475
rs1963367	3.64984	0.000279294	0.850529	0.00549316
rs287437	3.64824	0.000281006	0.850529	0.00420409
rs2348754	-3.64775	0.000281538	0.850529	-0.00567641
rs410324	-3.64739	0.000281926	0.850529	-0.00625199
rs513555	3.64676	0.000282603	0.850529	0.00416931
rs2972171	3.64502	0.000284496	0.850529	0.00411646
rs4351174	-3.64457	0.000284988	0.850529	-0.00430225
rs1475706	-3.64431	0.000285261	0.850529	-0.00563913
rs2367811	3.64208	0.000287708	0.850529	0.00434545
rs1564976	-3.64089	0.000289017	0.850529	-0.00462816
rs7596623	3.6401	0.000289892	0.850529	0.00679249
rs6722342	3.63965	0.000290395	0.850529	0.00693985
rs10836533	-3.639	0.000291114	0.850529	-0.00427821
rs2061084	3.63888	0.00029125	0.850529	0.00569049
rs10176810	-3.63863	0.000291528	0.850529	-0.00468838
rs11597188	-3.63516	0.000295411	0.850529	-0.00423181
rs7744164	-3.63002	0.00030126	0.850529	-0.00412452
rs17783100	-3.62826	0.000303286	0.850529	-0.00914557
rs3765087	-3.62661	0.000305198	0.850529	-0.00583833
rs999995	-3.62656	0.000305257	0.850529	-0.00404839
rs7629048	-3.62588	0.000306044	0.850529	-0.00410322
rs12812871	-3.62583	0.000306112	0.850529	-0.00555263
rs6731871	3.62497	0.000307116	0.850529	0.00568559
rs17031792	-3.62303	0.000309391	0.850529	-0.00839106
rs10777421	3.6229	0.000309544	0.850529	0.00403622
rs748775	3.62252	0.000309991	0.850529	0.00424286
rs1541006	-3.62074	0.000312092	0.850529	-0.00470627
rs287354	3.61892	0.000314258	0.850529	0.00426044
rs152523	-3.61745	0.000316023	0.850529	-0.00491463
rs11203825	-3.61674	0.000316876	0.850529	-0.00662834
rs1891186	-3.61636	0.000317337	0.850529	-0.00430348
rs17633701	-3.61564	0.000318205	0.850529	-0.00573371
rs6495768	3.61454	0.000319531	0.850529	0.00569121
rs10864570	-3.61351	0.00032079	0.850529	-0.0044006
rs17121635	-3.61157	0.000323155	0.850529	-0.00638059
rs7530362	-3.61157	0.000323165	0.850529	-0.00428436
rs7975829	3.61124	0.000323566	0.850529	0.00487955
rs11627445	-3.61046	0.000324526	0.850529	-0.00640387
rs5747087	-3.60952	0.000325678	0.850529	-0.0041421
rs287312	3.60852	0.000326919	0.850529	0.00443185
rs4663901	-3.60756	0.000328114	0.850529	-0.00512048
rs942666	3.6069	0.00032894	0.850529	0.00547665
rs7337140	-3.6061	0.000329932	0.850529	-0.00443686
rs1484156	3.60174	0.000335435	0.850529	0.00405436
rs10827637	3.59909	0.000338814	0.850529	0.00435185
rs1413081	-3.59867	0.000339351	0.850529	-0.00445848
rs1887589	-3.5981	0.000340075	0.850529	-0.00593566
rs475182	3.59713	0.000341336	0.850529	0.00409929
rs932511	-3.59616	0.000342582	0.850529	-0.00407803
rs1945372	3.59453	0.000344698	0.850529	0.00665186
rs17120257	-3.59303	0.000346665	0.850529	-0.00657155
rs2045984	-3.593	0.000346697	0.850529	-0.0042382
rs4857458	-3.5917	0.000348415	0.850529	-0.00406663
rs3935773	-3.59133	0.000348893	0.850529	-0.00481052
rs6053465	3.59076	0.000349651	0.850529	0.0041485
rs6087613	-3.58442	0.000358113	0.850529	-0.00651486
rs6851671	-3.58321	0.000359749	0.850529	-0.00418924
rs2517545	-3.58236	0.000360898	0.850529	-0.00419486
rs2844665	-3.5809	0.000362899	0.850529	-0.00419261
rs2517543	-3.5809	0.000362899	0.850529	-0.00419261
rs1692423	3.57946	0.000364875	0.850529	0.00558695
rs6414573	3.57795	0.000366955	0.850529	0.00560729
rs3135695	-3.57768	0.000367318	0.850529	-0.00812729
rs10463193	-3.57756	0.000367491	0.850529	-0.00893216
rs10103911	-3.57709	0.000368134	0.850529	-0.00525446
rs516594	3.57426	0.000372078	0.850529	0.00413048
rs6859	-3.57403	0.000372396	0.850529	-0.00396229
rs17389253	-3.57342	0.000373259	0.850529	-0.00778441
rs1242111	3.57162	0.000375799	0.850529	0.0041618
rs2517550	-3.57112	0.000376495	0.850529	-0.00418219
rs2296642	-3.57024	0.000377748	0.850529	-0.00440663
rs17477697	-3.56952	0.000378775	0.850529	-0.00398979
rs8005178	3.56871	0.000379924	0.850529	0.00443095
rs4451298	-3.5682	0.000380646	0.850529	-0.00403914
rs4739176	-3.5678	0.000381232	0.850529	-0.00403809
rs13099375	-3.56625	0.000383452	0.850529	-0.00512007
rs9384087	3.56614	0.000383616	0.850529	0.00709549
rs9564498	-3.56594	0.000383894	0.850529	-0.0042508
rs11108454	-3.56569	0.000384252	0.850529	-0.00616728
rs4781318	-3.56406	0.000386609	0.850529	-0.00409698
rs682609	3.56312	0.000387979	0.850529	0.0044966
rs970485	-3.56244	0.000388969	0.850529	-0.00394642
rs7923418	-3.56143	0.000390455	0.850529	-0.00625361
rs10987119	-3.5602	0.000392256	0.850529	-0.00505683
rs4739175	-3.55989	0.000392714	0.850529	-0.00403473
rs2523873	-3.55971	0.00039298	0.850529	-0.00417099
rs533437	3.55941	0.000393415	0.850529	0.00404063
rs4802742	-3.55941	0.000393422	0.850529	-0.00419544
rs1519349	-3.55848	0.00039479	0.850529	-0.00444586
rs4259650	3.558	0.000395508	0.850529	0.00419758
rs2517552	-3.55777	0.000395836	0.850529	-0.00421705
rs4130415	3.55725	0.000396616	0.850529	0.00445807
rs17632760	-3.55643	0.000397832	0.850529	-0.0061311
rs42262	-3.55624	0.000398112	0.850529	-0.00517989
rs12209388	-3.55582	0.000398746	0.850529	-0.00515857
rs2975419	3.555	0.000399976	0.850529	0.0039858
rs1587152	-3.55442	0.000400843	0.850529	-0.00393099
rs11231676	3.55423	0.000401119	0.850529	0.00412931
rs1479227	-3.5542	0.00040117	0.850529	-0.00510024
rs17136772	3.55323	0.000402633	0.850529	0.00838681
rs771175	-3.55264	0.000403525	0.850529	-0.00406504
rs2346007	3.55021	0.000407198	0.850529	0.00419851
rs12606303	-3.54999	0.000407536	0.850529	-0.00413383
rs1397548	3.5497	0.000407983	0.850529	0.00459762
rs6542902	3.54951	0.000408273	0.850529	0.0052225
rs8047038	3.54937	0.000408491	0.850529	0.00464989
rs17552374	-3.5472	0.000411813	0.850529	-0.00677507
rs12701028	-3.54658	0.000412763	0.850529	-0.0043495
rs6495769	3.54647	0.000412938	0.850529	0.00611717
rs209607	3.54511	0.000415041	0.850529	0.0043295
rs10851524	3.54348	0.000417575	0.850529	0.00408768
rs1317681	3.54213	0.000419679	0.850529	0.00517875
rs2278513	3.53842	0.000425529	0.850529	0.00398178
rs510277	3.53821	0.000425876	0.850529	0.0040203
rs4578407	3.53791	0.000426342	0.850529	0.00409837
rs664421	-3.53553	0.000430144	0.850529	-0.0046035
rs11128059	-3.53286	0.000434443	0.850529	-0.00390803
rs2991010	-3.53073	0.0004379	0.850529	-0.00804507
rs2523872	-3.53011	0.000438914	0.850529	-0.00419349
rs2523870	-3.53011	0.000438914	0.850529	-0.00419349
rs6018919	3.52991	0.000439242	0.850529	0.00430774
rs17253937	-3.5266	0.000444684	0.850529	-0.00514972
rs1540443	3.52577	0.000446059	0.850529	0.00543233
rs1734440	3.52537	0.000446718	0.850529	0.00431043
rs6966010	3.52469	0.000447854	0.850529	0.00389684
rs12194318	-3.52405	0.000448925	0.850529	-0.00488074
rs11231529	3.52351	0.000449814	0.850529	0.00409942
rs1948087	-3.52123	0.000453647	0.850529	-0.00442955
rs17208505	-3.52083	0.000454314	0.850529	-0.00394515
rs11041833	-3.5207	0.000454549	0.850529	-0.00405024
rs6685801	3.51962	0.000456371	0.850529	0.00644952
rs7172126	-3.5185	0.000458266	0.850529	-0.00406438
rs1661184	-3.51808	0.000458976	0.850529	-0.00480569
rs7538054	3.51703	0.000460782	0.850529	0.00392267
rs6591721	3.51688	0.000461033	0.850529	0.00409727
rs2296581	3.51575	0.000462968	0.850529	0.0042636
rs16974427	-3.51506	0.000464152	0.850529	-0.00539145
rs16844364	3.51458	0.000464982	0.850529	0.00469151
rs7656191	3.51368	0.000466539	0.850529	0.00469461
rs8038620	3.51353	0.000466793	0.850529	0.00406259
rs6055803	-3.51337	0.000467065	0.850529	-0.00404564
rs7096152	3.51311	0.000467524	0.850529	0.00443327
rs11685862	-3.51285	0.000467979	0.850529	-0.00486327
rs7724036	3.51169	0.000469982	0.850529	0.0061265
rs12552409	-3.51075	0.000471627	0.850529	-0.003947
rs4941999	3.51048	0.000472096	0.850529	0.00406913
rs9263699	3.51021	0.000472567	0.850529	0.00468705
rs322688	3.50931	0.000474155	0.850529	0.00470075
rs6929221	3.50719	0.000477895	0.850529	0.00491478
rs17076074	-3.50369	0.000484118	0.850529	-0.00587013
rs11100496	-3.50336	0.000484711	0.850529	-0.00456495
rs11620738	-3.50237	0.000486491	0.850529	-0.00412186
rs13015498	-3.50131	0.000488392	0.850529	-0.0041457
rs4277937	3.49984	0.000491058	0.850529	0.00428708
rs1829982	-3.49915	0.000492316	0.850529	-0.00524732
rs2290528	-3.49856	0.000493385	0.850529	-0.00686221
rs626584	-3.49764	0.000495064	0.850529	-0.00414029
rs2300755	3.49723	0.000495808	0.850529	0.00391645
rs1894043	3.49575	0.00049853	0.850529	0.00441778
rs4755449	-3.49499	0.000499919	0.850529	-0.0040418
rs1692357	3.49438	0.000501046	0.850529	0.00597608
rs1879379	3.49343	0.000502809	0.850529	0.00399459
rs11620491	-3.49338	0.000502914	0.850529	-0.0046367
rs951357	-3.49299	0.000503633	0.850529	-0.00556714
rs10265932	3.49251	0.000504526	0.850529	0.00421218
rs1867485	3.49092	0.000507484	0.850529	0.00395134
rs1871488	3.48859	0.000511863	0.850529	0.0057198
rs9468928	3.48772	0.000513516	0.850529	0.00492542
rs1692421	3.48728	0.000514341	0.850529	0.00544097
rs12305310	-3.48723	0.000514445	0.850529	-0.00596122
rs1010651	3.48721	0.000514471	0.850529	0.00406286
rs4766078	-3.4861	0.000516573	0.850529	-0.00529756
rs2453811	3.48557	0.000517585	0.850529	0.00577925
rs1331690	-3.48536	0.000517987	0.850529	-0.00388252
rs6543534	-3.48442	0.000519786	0.850529	-0.00404981
rs2720961	-3.48411	0.000520387	0.850529	-0.00576404
rs13081154	-3.48379	0.000521	0.850529	-0.0088413
rs1692404	3.48107	0.000526239	0.850529	0.00544152
rs1007709	-3.48014	0.00052803	0.850529	-0.00600748
rs1482224	3.47957	0.000529141	0.850529	0.00433553
rs7935265	3.47948	0.000529314	0.850529	0.00402606
rs1495824	-3.47936	0.000529552	0.850529	-0.00384941
rs11232271	3.47809	0.000532027	0.850529	0.00676428
rs10000282	-3.47435	0.00053939	0.850529	-0.00776325
rs1220319	-3.47415	0.000539796	0.850529	-0.00436365
rs4486281	3.47407	0.000539951	0.850529	0.0042865
rs11050426	-3.47354	0.000540993	0.850529	-0.00615139
rs600086	-3.47343	0.000541211	0.850529	-0.0066185
rs2517527	-3.47342	0.000541237	0.850529	-0.00405504
rs2720891	-3.47244	0.00054319	0.850529	-0.0054976
rs17752444	-3.47149	0.000545093	0.850529	-0.00486244
rs12681997	-3.4702	0.000547673	0.850529	-0.00601785
rs1871680	3.46986	0.000548359	0.850529	0.00400415
rs1109559	3.46955	0.000548973	0.850529	0.0039818
rs16886859	3.4675	0.000553118	0.850529	0.00642784
rs2798631	3.46721	0.000553698	0.850529	0.00388498
rs7024768	3.46697	0.000554189	0.850529	0.00402643
rs977133	3.46626	0.000555635	0.850529	0.00450984
rs10842682	3.46486	0.000558495	0.850529	0.00405719
rs3118505	-3.46477	0.000558681	0.850529	-0.00698908
rs1294577	-3.46433	0.000559591	0.850529	-0.00394493
rs287475	3.46423	0.000559778	0.850529	0.00411755
rs11957134	3.46403	0.000560193	0.850529	0.00682681
rs7725523	3.46352	0.000561243	0.850529	0.00438357
rs764686	3.4632	0.000561909	0.850529	0.00422826
rs3898039	3.46308	0.000562142	0.850529	0.00553795
rs1048418	-3.46259	0.000563159	0.850529	-0.00580187
rs2975418	3.4614	0.000565609	0.850529	0.00398869
rs5767406	-3.46098	0.000566484	0.850529	-0.00439216
rs2278955	-3.45899	0.000570628	0.850529	-0.00408029
rs1345117	-3.45587	0.000577171	0.850529	-0.00392581
rs7279672	3.45558	0.000577795	0.850529	0.00420887
rs721025	-3.45494	0.000579131	0.850529	-0.00435921
rs2881832	3.45484	0.000579361	0.850529	0.00384412
rs11635742	-3.45466	0.000579733	0.850529	-0.00450082
rs10959090	3.45326	0.000582696	0.850529	0.00398954
rs9921159	3.45181	0.000585788	0.850529	0.00385744
rs10478591	-3.45114	0.00058723	0.850529	-0.00416006
rs10778687	3.44915	0.000591506	0.850529	0.00508171
rs10822701	-3.44888	0.000592102	0.850529	-0.00518146
rs12701035	-3.44714	0.000595858	0.850529	-0.00415524
rs2028137	3.44604	0.000598268	0.850529	0.00534374
rs6707371	3.44573	0.000598934	0.850529	0.00387685
rs9572677	-3.44567	0.000599067	0.850529	-0.00404191
rs10043442	-3.44561	0.000599204	0.850529	-0.00403806
rs30725	-3.44561	0.000599212	0.850529	-0.00477824
rs2831811	3.44512	0.00060028	0.850529	0.00415849
rs3817003	3.44416	0.000602381	0.850529	0.0041876
rs12825662	3.44331	0.000604249	0.850529	0.00483382
rs1978703	-3.44306	0.000604804	0.850529	-0.00408094
rs7976168	-3.44167	0.000607875	0.850529	-0.0041657
rs11191560	-3.4405	0.000610455	0.850529	-0.00688951
rs2844669	-3.44042	0.000610633	0.850529	-0.00404519
rs12204422	-3.4404	0.000610684	0.850529	-0.00742322
rs7975101	3.43981	0.000612005	0.850529	0.0046312
rs2223610	-3.43965	0.000612351	0.850529	-0.00433689
rs12882704	-3.43876	0.000614352	0.850529	-0.00413321
rs6007699	-3.4375	0.000617158	0.850529	-0.00837388
rs869834	-3.43747	0.000617227	0.850529	-0.00399643
rs7971383	3.43512	0.000622543	0.850529	0.00385332
rs10505145	-3.43494	0.000622946	0.850529	-0.00586142
rs6063208	3.4349	0.000623026	0.850529	0.00384708
rs1033581	-3.43472	0.000623444	0.850529	-0.00473275
rs157436	-3.43349	0.000626237	0.850529	-0.0038701
rs12464589	-3.43289	0.00062761	0.850529	-0.00744758
rs11661581	-3.43269	0.000628052	0.850529	-0.00439037
rs6740378	3.43253	0.000628433	0.850529	0.00572257
rs1003258	3.43236	0.000628809	0.850529	0.00579522
rs1945367	3.43173	0.00063025	0.850529	0.00689194
rs2970498	-3.43006	0.000634088	0.850529	-0.00444055
rs7669814	-3.42988	0.000634508	0.850529	-0.00661049
rs16823150	-3.42946	0.00063548	0.850529	-0.00428083
rs322683	3.42862	0.000637413	0.850529	0.00397439
rs1479828	3.42707	0.000641006	0.850529	0.00438774
rs869823	-3.42704	0.000641068	0.850529	-0.00421043
rs11967579	-3.42647	0.000642408	0.850529	-0.00566527
rs16944118	-3.42592	0.000643685	0.850529	-0.00595328
rs476808	-3.42557	0.000644496	0.850529	-0.00399236
rs12131537	-3.42469	0.00064658	0.850529	-0.00497125
rs714625	-3.42468	0.000646581	0.850529	-0.00383096
rs2385848	3.42404	0.000648091	0.850529	0.0052105
rs2271330	-3.42322	0.000650033	0.850529	-0.00501538
rs4075919	-3.42316	0.000650174	0.850529	-0.00398457
rs701944	-3.42296	0.000650639	0.850529	-0.00635214
rs1294409	-3.42254	0.000651634	0.850529	-0.00394977
rs2633466	-3.42232	0.00065215	0.850529	-0.00382286
rs636225	-3.42213	0.000652598	0.850529	-0.00482905
rs9734817	3.42205	0.000652785	0.850529	0.00718367
rs1996215	-3.42145	0.000654217	0.850529	-0.00408666
rs2121665	-3.42128	0.000654611	0.850529	-0.00404558
rs1999112	-3.42118	0.000654842	0.850529	-0.00459853
rs7589376	3.42034	0.000656846	0.850529	0.00444415
rs7138744	-3.4199	0.00065789	0.850529	-0.00404241
rs12583955	-3.41981	0.000658102	0.850529	-0.00737608
rs17781440	-3.41976	0.000658214	0.850529	-0.00435796
rs12734348	3.4182	0.000661963	0.850529	0.00374865
rs12863456	-3.41707	0.000664662	0.850529	-0.00597925
rs17451399	-3.41701	0.000664817	0.850529	-0.00589012
rs10519201	-3.41577	0.00066781	0.850529	-0.00547525
rs10846489	3.41549	0.000668485	0.850529	0.00391667
rs3815087	3.41483	0.000670087	0.850529	0.00446265
rs1502048	3.41434	0.000671274	0.850529	0.00472459
rs940	-3.41408	0.000671905	0.850529	-0.00422946
rs7214006	3.41375	0.000672706	0.850529	0.00489618
rs10915428	3.41314	0.000674195	0.850529	0.00374977
rs7166625	-3.4131	0.000674275	0.850529	-0.00412367
rs2517448	-3.4108	0.000679927	0.850529	-0.00403193
rs763713	3.41072	0.000680127	0.850529	0.00678098
rs4512409	-3.41067	0.000680236	0.850529	-0.00396706
rs164577	3.40979	0.0006824	0.850529	0.0040154
rs7542294	3.40966	0.000682731	0.850529	0.00491851
rs959439	-3.40962	0.000682827	0.850529	-0.00562593
rs7196735	-3.40691	0.000689553	0.850529	-0.00395673
rs2606167	3.40592	0.000692007	0.850529	0.0043422
rs9407572	-3.40574	0.000692469	0.850529	-0.0052068
rs2918072	-3.40546	0.00069317	0.850529	-0.00398245
rs12464090	-3.40453	0.000695489	0.850529	-0.00662817
rs3104988	-3.40413	0.000696493	0.850529	-0.00376583
rs11712997	-3.40357	0.000697912	0.850529	-0.00384442
rs17747233	-3.40092	0.000704616	0.850529	-0.00804911
rs6919522	-3.40081	0.000704882	0.850529	-0.00400481
rs193081	3.40068	0.000705227	0.850529	0.00561897
rs7142628	3.39966	0.000707821	0.850529	0.00385744
rs529445	3.39961	0.000707939	0.850529	0.00489253
rs2112711	3.39947	0.000708306	0.850529	0.00389572
rs2723398	3.39887	0.000709823	0.850529	0.00380536
rs2831845	3.39838	0.000711102	0.850529	0.00414061
rs4481252	-3.39802	0.000712004	0.850529	-0.00497855
rs17336118	-3.39784	0.000712487	0.850529	-0.00869886
rs1000113	3.39764	0.000712975	0.850529	0.00671512
rs9305172	-3.39716	0.000714223	0.850529	-0.00610709
rs4251985	-3.39623	0.000716619	0.850529	-0.0042099
rs7436074	-3.39485	0.000720185	0.850529	-0.00486731
rs1460761	3.39484	0.000720225	0.850529	0.00471756
rs17521158	-3.39387	0.000722746	0.850529	-0.00402486
rs6691351	3.39235	0.000726708	0.850529	0.00388932
rs234600	-3.39229	0.00072687	0.850529	-0.00383572
rs4779889	-3.39204	0.000727503	0.850529	-0.00473079
rs16863898	3.39151	0.000728902	0.850529	0.00407144
rs7975811	-3.39107	0.000730054	0.850529	-0.00388036
rs12889650	-3.39053	0.000731476	0.850529	-0.00383336
rs2216115	3.39051	0.00073153	0.850529	0.003856
rs2517548	-3.39036	0.000731921	0.850529	-0.00403141
rs11650137	3.3901	0.000732612	0.850529	0.00412608
rs1114342	-3.38936	0.000734555	0.850529	-0.00403174
rs11677065	3.38899	0.000735523	0.850529	0.00390558
rs899609	3.38851	0.000736805	0.850529	0.00377071
rs4469340	3.38752	0.000739437	0.850529	0.00431815
rs2148686	-3.38744	0.000739653	0.850529	-0.00593607
rs11047917	-3.38641	0.000742372	0.850529	-0.00843514
rs544524	-3.38622	0.00074289	0.850529	-0.00388803
rs1056835	3.38527	0.000745443	0.850529	0.00393811
rs9263715	3.38517	0.000745699	0.850529	0.00442392
rs521424	3.38436	0.000747875	0.850529	0.00381714
rs17236017	-3.38417	0.000748391	0.850529	-0.00578538
rs2975416	3.38371	0.000749631	0.850529	0.00390485
rs7567152	3.3834	0.000750461	0.850529	0.00409292
rs4689516	3.38333	0.000750653	0.850529	0.00412468
rs136070	-3.38314	0.000751157	0.850529	-0.00461478
rs6931464	3.38281	0.000752054	0.850529	0.00442191
rs6931633	3.38281	0.000752054	0.850529	0.00442191
rs6911408	3.38281	0.000752054	0.850529	0.00442191
rs9263716	3.38281	0.000752054	0.850529	0.00442191
rs3859253	-3.3806	0.000758047	0.850529	-0.00516257
rs17121613	-3.38059	0.000758063	0.850529	-0.00559293
rs1620250	-3.37998	0.000759726	0.850529	-0.00506128
rs11259677	-3.37957	0.000760839	0.850529	-0.00390843
rs190313	3.37943	0.000761228	0.850529	0.0060131
rs3009947	3.37881	0.000762929	0.850529	0.00381219
rs17608964	3.37819	0.000764628	0.850529	0.00729297
rs3795663	-3.37763	0.000766145	0.850529	-0.00388942
rs7655881	-3.3769	0.00076816	0.850529	-0.00472408
rs3925516	-3.37686	0.00076826	0.850529	-0.0069362
rs4703712	-3.37625	0.000769955	0.850529	-0.00561164
rs11609525	-3.37544	0.000772191	0.850529	-0.00597921
rs10850832	-3.37543	0.000772203	0.850529	-0.00543343
rs13052751	-3.37469	0.000774263	0.850529	-0.00388752
rs1873707	3.37447	0.000774863	0.850529	0.00390531
rs17768005	3.3742	0.00077562	0.850529	0.00472286
rs7903919	-3.37125	0.000783864	0.850529	-0.00381543
rs893970	-3.37122	0.000783934	0.850529	-0.00394373
rs6870949	-3.3695	0.000788801	0.850529	-0.00438833
rs999436	-3.36837	0.000791991	0.850529	-0.0048117
rs12333016	-3.36795	0.000793177	0.850529	-0.00648076
rs1917927	-3.3678	0.000793614	0.850529	-0.00485607
rs4493983	3.36776	0.000793702	0.850529	0.00581601
rs4923145	-3.36723	0.000795221	0.850529	-0.00684646
rs1460763	3.36716	0.000795428	0.850529	0.00436066
rs7575137	3.36708	0.000795642	0.850529	0.00402087
rs1004599	3.36703	0.000795798	0.850529	0.0053536
rs10269406	-3.36696	0.000795974	0.850529	-0.00465404
rs17115100	-3.36616	0.000798261	0.850529	-0.00628146
rs10869727	-3.36604	0.000798611	0.850529	-0.0053782
rs4858356	-3.36603	0.000798631	0.850529	-0.00811818
rs948164	-3.36552	0.000800102	0.850529	-0.00456145
rs7160907	3.36508	0.000801342	0.850529	0.00546715
rs10756548	-3.36486	0.000801968	0.850529	-0.00514328
rs2828065	3.36454	0.000802911	0.850529	0.00381434
rs7618106	3.36354	0.000805762	0.850529	0.00378391
rs9317955	-3.36252	0.000808711	0.850529	-0.00759363
rs7231415	-3.36187	0.000810593	0.850529	-0.00568207
rs4547623	-3.36032	0.000815094	0.850529	-0.00400004
rs12051440	-3.35968	0.000816948	0.850529	-0.00457416
rs1457946	-3.35913	0.00081857	0.850529	-0.00402698
rs5741801	-3.35871	0.000819796	0.850529	-0.00760865
rs1953635	-3.3587	0.000819831	0.850529	-0.00382372
rs1263173	3.35703	0.000824727	0.850529	0.00408289
rs13127289	3.35673	0.000825595	0.850529	0.0039865
rs12807544	3.356	0.00082776	0.850529	0.00395443
rs10011758	3.35569	0.00082867	0.850529	0.00796433
rs12332370	3.35565	0.000828779	0.850529	0.00479925
rs7536524	-3.35563	0.000828833	0.850529	-0.00433568
rs2972174	3.35537	0.000829598	0.850529	0.00414765
rs1775875	-3.35534	0.000829704	0.850529	-0.00426771
rs17763012	-3.35513	0.000830315	0.850529	-0.0052308
rs2118666	3.35512	0.000830359	0.850529	0.00382597
rs12445719	-3.35498	0.00083078	0.850529	-0.0057436
rs12825952	3.35496	0.00083082	0.850529	0.0046856
rs6013321	-3.35381	0.000834245	0.852518	-0.00689212
rs17520192	-3.35277	0.000837353	0.854177	-0.0044353
rs1522927	-3.35134	0.000841602	0.856905	-0.00411201
rs11125813	-3.3493	0.000847755	0.856905	-0.00454011
rs12312422	-3.34844	0.000850331	0.856905	-0.00601779
rs6018920	3.34836	0.000850602	0.856905	0.00417938
rs13226219	-3.3482	0.000851074	0.856905	-0.00597469
rs4811002	3.34673	0.000855541	0.856905	0.00376923
rs3764628	-3.34638	0.000856592	0.856905	-0.00542117
rs10958476	-3.34607	0.000857552	0.856905	-0.00456752
rs2741553	-3.34584	0.000858261	0.856905	-0.00379122
rs2312425	-3.34577	0.000858458	0.856905	-0.00412691
rs2281493	-3.34569	0.000858704	0.856905	-0.00385615
rs2844626	3.34531	0.000859877	0.856905	0.00380809
rs726176	3.34525	0.000860053	0.856905	0.00423745
rs1862835	-3.34498	0.000860878	0.856905	-0.00653496
rs7820981	3.34376	0.000864611	0.858264	0.00382347
rs11768076	-3.34356	0.000865227	0.858264	-0.00403199
rs10034428	3.34252	0.000868437	0.858309	0.00433066
rs4982022	3.34174	0.00087084	0.858309	0.00400558
rs2777531	-3.34163	0.000871177	0.858309	-0.00399392
rs1350524	-3.34161	0.00087124	0.858309	-0.00468058
rs2695689	-3.33899	0.0008794	0.85965	-0.00720127
rs17749656	-3.33837	0.000881348	0.85965	-0.00394782
rs2170716	-3.33832	0.000881505	0.85965	-0.00376023
rs10051667	-3.33816	0.000881991	0.85965	-0.0068001
rs6027060	-3.33798	0.000882572	0.85965	-0.00406741
rs12468743	-3.33781	0.000883079	0.85965	-0.00378291
rs2682480	-3.3371	0.000885307	0.85965	-0.00375774
rs6935104	-3.33694	0.000885821	0.85965	-0.0038427
rs1217780	3.33625	0.000887981	0.85965	0.00545062
rs7135778	3.33493	0.000892167	0.85965	0.00381013
rs1446975	-3.33484	0.000892449	0.85965	-0.00393178
rs6457327	-3.33341	0.000896984	0.85965	-0.00393363
rs246226	3.33326	0.000897452	0.85965	0.00397683
rs878960	3.33325	0.000897502	0.85965	0.00394375
rs10877949	-3.33218	0.000900912	0.85965	-0.00411114
rs10959088	3.33205	0.000901326	0.85965	0.00404864
rs2423324	3.33168	0.000902502	0.85965	0.0037196
rs6800214	-3.33148	0.000903131	0.85965	-0.00396794
rs10145357	3.33087	0.000905083	0.85965	0.0053822
rs4988515	-3.33076	0.000905452	0.85965	-0.00855939
rs247814	-3.3305	0.000906274	0.85965	-0.00484059
rs1981840	-3.33037	0.000906712	0.85965	-0.00477664
rs10201732	3.32998	0.000907962	0.85965	0.00463165
rs3893908	3.32982	0.000908462	0.85965	0.00426278
rs4854547	3.32759	0.000915679	0.864604	0.00392509
rs667933	-3.32727	0.000916703	0.864604	-0.0036783
rs35587	3.32416	0.000926864	0.871106	0.00395868
rs2066004	3.32382	0.000927973	0.871106	0.00375113
rs17143933	3.32357	0.000928785	0.871106	0.00470636
rs10845883	-3.32321	0.000929971	0.871106	-0.00375246
rs1548320	-3.32226	0.000933098	0.871106	-0.00410379
rs9400043	-3.32221	0.000933244	0.871106	-0.00637858
rs2158832	-3.3219	0.000934278	0.871106	-0.00669201
rs1454236	3.32112	0.000936856	0.871106	0.00390512
rs11720066	3.32101	0.000937224	0.871106	0.00503662
rs7983829	3.32028	0.000939637	0.87194	0.00384804
rs12767413	-3.31943	0.000942486	0.873176	-0.0052043
rs2831906	3.31839	0.000945944	0.873491	0.00385535
rs2629646	3.31805	0.000947094	0.873491	0.00373933
rs9372718	-3.31796	0.00094738	0.873491	-0.00526674
rs504560	-3.31565	0.000955132	0.876944	-0.00413823
rs2350822	-3.31517	0.000956747	0.876944	-0.00427036
rs497408	3.31514	0.000956851	0.876944	0.00618546
rs17764308	-3.31503	0.000957223	0.876944	-0.00484579
rs4720262	-3.31263	0.000965387	0.877745	-0.00407124
rs2381031	-3.31243	0.000966042	0.877745	-0.00417505
rs7200658	-3.31241	0.00096612	0.877745	-0.00398231
rs3789098	-3.31235	0.000966339	0.877745	-0.00535365
rs11540058	-3.31223	0.000966734	0.877745	-0.0045607
rs7628387	-3.31208	0.00096725	0.877745	-0.00540642
rs17740892	-3.31069	0.000971994	0.878866	-0.00452163
rs4922069	-3.31049	0.000972673	0.878866	-0.00472164
rs4617603	-3.31038	0.000973069	0.878866	-0.00381591
rs12128227	-3.30766	0.000982414	0.881383	-0.00457035
rs13140663	-3.30727	0.000983766	0.881383	-0.00579474
rs34000	-3.30714	0.000984224	0.881383	-0.00384304
rs11576457	3.3054	0.000990278	0.881383	0.00365569
rs2230931	3.30512	0.000991243	0.881383	0.00456298
rs5996988	-3.30464	0.000992932	0.881383	-0.00380592
rs12122853	-3.30448	0.000993505	0.881383	-0.00639181
rs1379021	-3.30445	0.000993578	0.881383	-0.00379379
rs9328361	3.30418	0.000994525	0.881383	0.00538789
rs246221	3.30342	0.000997191	0.881383	0.00393419
rs1428554	3.30327	0.00099772	0.881383	0.00605932
rs3783054	-3.30293	0.000998929	0.881383	-0.0036905
rs955844	-3.30231	0.00100109	0.881383	-0.00494926
rs1570033	-3.30203	0.0010021	0.881383	-0.00375535
rs1329189	-3.30178	0.00100297	0.881383	-0.00405969
rs12504058	-3.3009	0.00100607	0.881383	-0.00469501
rs11580986	-3.30017	0.00100867	0.881383	-0.00376019
rs4670720	3.29966	0.00101049	0.881383	0.00374005
rs11117242	3.29931	0.00101173	0.881383	0.00381688
rs7111924	3.29864	0.00101412	0.881383	0.00385447
rs1145761	-3.29825	0.00101548	0.881383	-0.00393159
rs2240941	3.29787	0.00101685	0.881383	0.00550623
rs1046246	-3.29763	0.00101773	0.881383	-0.00457166
rs3820898	-3.29747	0.00101827	0.881383	-0.00360164
rs3169122	-3.29658	0.00102148	0.881383	-0.00468003
rs991694	-3.29574	0.0010245	0.881383	-0.00549084
rs2234679	-3.29547	0.00102548	0.881383	-0.00411496
rs4518674	-3.29509	0.00102683	0.881383	-0.00374253
rs590938	-3.29464	0.00102845	0.881383	-0.00711113
rs2414186	3.2946	0.00102861	0.881383	0.00378027
rs2240668	-3.29412	0.00103034	0.881383	-0.0047113
rs7552885	-3.29404	0.00103063	0.881383	-0.00380244
rs3134238	-3.29162	0.00103943	0.881383	-0.00364181
rs4951147	3.29138	0.00104028	0.881383	0.00407929
rs990589	-3.29081	0.00104236	0.881383	-0.0080607
rs11073715	3.29057	0.00104323	0.881383	0.00457501
rs10518121	-3.28993	0.00104559	0.881383	-0.00551575
rs4402698	-3.28938	0.00104761	0.881383	-0.0041492
rs12518198	3.28931	0.00104787	0.881383	0.00410274
rs16838189	-3.28899	0.00104902	0.881383	-0.00775769
rs461858	-3.28896	0.00104914	0.881383	-0.00411975
rs10869726	-3.28834	0.00105145	0.881383	-0.00532431
rs3094303	-3.28788	0.00105314	0.881383	-0.00731224
rs12666664	-3.28723	0.00105551	0.881383	-0.00461398
rs6817818	3.28663	0.00105773	0.881383	0.00791712
rs4448134	3.28643	0.00105849	0.881383	0.00420946
rs1586275	-3.28628	0.00105906	0.881383	-0.00845962
rs11068499	-3.28616	0.00105951	0.881383	-0.00499333
rs11105255	3.28612	0.00105965	0.881383	0.0036925
rs7639599	-3.28574	0.00106107	0.881383	-0.00470905
rs12821359	3.28557	0.00106168	0.881383	0.00454333
rs6140144	-3.28514	0.0010633	0.881383	-0.00540009
rs1222164	-3.2851	0.00106343	0.881383	-0.00571942
rs3203780	3.28504	0.00106368	0.881383	0.00448586
rs10225593	3.28471	0.0010649	0.881383	0.00364093
rs17624793	3.28461	0.00106526	0.881383	0.00476131
rs689607	3.28457	0.00106539	0.881383	0.00381866
rs7622781	-3.28403	0.00106743	0.881383	-0.00437514
rs9842509	-3.28399	0.00106756	0.881383	-0.00444894
rs10859354	3.28371	0.00106862	0.881383	0.00371725
rs9445337	3.28351	0.00106936	0.881383	0.00662001
rs7018768	3.28301	0.00107125	0.881383	0.00377056
rs6810814	3.28241	0.00107348	0.881383	0.00457998
rs7655823	3.2823	0.0010739	0.881383	0.0039598
rs13073838	-3.2806	0.00108032	0.884431	-0.00391802
rs6583998	-3.28047	0.00108081	0.884431	-0.00420916
rs2957055	-3.27937	0.00108497	0.884431	-0.00361057
rs10283028	-3.27931	0.00108518	0.884431	-0.00450135
rs12713280	-3.27928	0.0010853	0.884431	-0.00416691
rs10506105	-3.27875	0.00108733	0.884622	-0.00511894
rs2178629	3.27841	0.00108861	0.884622	0.0047614
rs28894987	3.27787	0.00109069	0.885063	0.00463095
rs2280654	-3.27636	0.00109644	0.88757	-0.00457398
rs9541490	-3.27555	0.00109957	0.88757	-0.00421137
rs12857052	3.27547	0.00109986	0.88757	0.00379535
rs1372264	3.27545	0.00109995	0.88757	0.00557783
rs10777428	3.27453	0.00110348	0.889169	0.00370298
rs17530657	-3.27387	0.00110602	0.889384	-0.00599683
rs2384598	-3.27309	0.00110904	0.889384	-0.00498842
rs4648482	-3.2729	0.00110977	0.889384	-0.00390563
rs1994918	3.27283	0.00111007	0.889384	0.00633467
rs1033620	-3.2723	0.00111212	0.889384	-0.00387425
rs10087168	3.27131	0.00111596	0.889384	0.00413429
rs4822665	-3.27111	0.00111673	0.889384	-0.00376498
rs4815707	-3.27084	0.00111781	0.889384	-0.00378739
rs1145775	-3.27048	0.00111919	0.889384	-0.00412227
rs729275	3.27028	0.00111999	0.889384	0.00450713
rs870899	-3.26942	0.00112334	0.889384	-0.00391429
rs32508	-3.26892	0.0011253	0.889384	-0.003856
rs6777136	-3.26862	0.00112647	0.889384	-0.004076
rs11248043	3.26852	0.00112686	0.889384	0.00461291
rs9290300	3.2685	0.00112693	0.889384	0.00377717
rs800543	3.26704	0.00113272	0.891342	0.00392792
rs10513311	-3.26703	0.00113273	0.891342	-0.00367103
rs10749914	3.26669	0.00113406	0.891342	0.00387093
rs2345428	-3.26597	0.00113693	0.891495	-0.00368782
rs4786467	-3.26553	0.00113866	0.891495	-0.00372864
rs6826520	3.26503	0.00114065	0.891495	0.00360761
rs348593	3.26501	0.00114076	0.891495	0.00453788
rs1379112	3.26469	0.001142	0.891495	0.00686388
rs3087888	-3.26295	0.00114895	0.894808	-0.00764787
rs9948669	-3.26127	0.00115568	0.894808	-0.00442774
rs3134227	-3.26019	0.00116003	0.894808	-0.00368112
rs9386492	-3.26015	0.0011602	0.894808	-0.00369495
rs3135698	-3.2594	0.00116326	0.894808	-0.00693297
rs3135696	-3.2594	0.00116326	0.894808	-0.00693297
rs10911530	-3.25904	0.00116468	0.894808	-0.0036304
rs11665980	-3.25904	0.0011647	0.894808	-0.00522051
rs17246392	-3.2582	0.0011681	0.894808	-0.00796055
rs11876436	3.25816	0.00116828	0.894808	0.00539969
rs7155538	-3.25765	0.00117036	0.894808	-0.00495255
rs1993916	-3.25739	0.00117141	0.894808	-0.00361246
rs9511935	-3.25736	0.00117151	0.894808	-0.00449196
rs12316323	3.25699	0.00117303	0.894808	0.00449147
rs729131	-3.25657	0.00117475	0.894808	-0.00477924
rs7956965	-3.25545	0.00117932	0.894808	-0.00731865
rs7568533	-3.25544	0.00117936	0.894808	-0.00440273
rs34009	-3.25501	0.00118113	0.894808	-0.0041817
rs11663706	-3.25497	0.0011813	0.894808	-0.00486776
rs17282574	-3.25482	0.00118191	0.894808	-0.0047338
rs7162855	3.25399	0.00118532	0.894808	0.00576593
rs2892913	3.25381	0.00118605	0.894808	0.00628153
rs10457832	3.25376	0.00118627	0.894808	0.00373152
rs11655712	3.25309	0.00118905	0.894808	0.00478289
rs343935	-3.25275	0.00119045	0.894808	-0.00510002
rs7082849	3.25252	0.0011914	0.894808	0.00477023
rs10896290	3.25237	0.00119202	0.894808	0.00377782
rs1105274	-3.25232	0.00119221	0.894808	-0.00434964
rs2462613	3.25209	0.00119317	0.894808	0.00361567
rs337253	3.25188	0.00119405	0.894808	0.00381601
rs7714584	3.25178	0.00119446	0.894808	0.00589556
rs11938586	-3.25093	0.00119799	0.895881	-0.00436218
rs1905055	3.25035	0.00120039	0.895881	0.00377558
rs11937087	-3.25031	0.00120057	0.895881	-0.00390713
rs6541038	-3.24912	0.00120554	0.89843	-0.00390493
rs7039521	3.24866	0.00120746	0.89869	0.00399474
rs17381884	3.24772	0.00121142	0.899826	0.00449427
rs2296587	3.24755	0.00121211	0.899826	0.00412701
rs4767823	-3.24665	0.00121592	0.900076	-0.00543432
rs2029084	-3.2465	0.00121652	0.900076	-0.00406569
rs2903728	-3.24598	0.00121875	0.900076	-0.00443839
rs10742373	-3.24393	0.00122743	0.900076	-0.00369725
rs7302299	3.24378	0.00122808	0.900076	0.0044314
rs9506325	-3.24343	0.00122957	0.900076	-0.00375543
rs4980123	-3.24256	0.00123328	0.900076	-0.00452769
rs4258776	3.24149	0.00123784	0.900076	0.00397129
rs2317630	-3.24145	0.00123804	0.900076	-0.00412295
rs1320794	3.24085	0.00124057	0.900076	0.00432072
rs8031664	3.24064	0.00124149	0.900076	0.00462463
rs8085865	3.23942	0.00124676	0.900076	0.00397758
rs12876893	-3.23937	0.00124695	0.900076	-0.00379484
rs17292175	-3.23928	0.00124736	0.900076	-0.00355497
rs735625	3.23825	0.00125179	0.900076	0.00373996
rs2705476	-3.23814	0.00125229	0.900076	-0.00405068
rs7712590	3.23792	0.00125326	0.900076	0.00447351
rs10121323	3.23782	0.00125365	0.900076	0.00474432
rs7128152	-3.23746	0.00125523	0.900076	-0.00515245
rs164578	3.23739	0.00125554	0.900076	0.00381765
rs470551	-3.23725	0.00125613	0.900076	-0.00685199
rs10106061	3.23699	0.00125726	0.900076	0.00522674
rs4747089	-3.23677	0.00125825	0.900076	-0.00372164
rs803576	-3.23626	0.00126047	0.900076	-0.00503401
rs542535	3.2356	0.00126332	0.900076	0.0035762
rs4883973	-3.23487	0.00126654	0.900076	-0.00461534
rs13156244	3.23479	0.0012669	0.900076	0.00499827
rs2290871	-3.23432	0.00126895	0.900076	-0.0041916
rs13388224	-3.23351	0.00127248	0.900076	-0.0036079
rs9317715	-3.23292	0.00127507	0.900076	-0.00461836
rs2156499	-3.23185	0.00127982	0.900076	-0.0041253
rs13203895	3.23103	0.00128345	0.900076	0.00510482
rs6886903	-3.23048	0.00128588	0.900076	-0.00466694
rs1549840	-3.23032	0.00128658	0.900076	-0.00362046
rs1391920	-3.23004	0.00128782	0.900076	-0.00428269
rs1569683	3.22954	0.00129006	0.900076	0.00480235
rs930140	-3.22861	0.0012942	0.900076	-0.00360995
rs1532583	3.22835	0.00129538	0.900076	0.00401895
rs7025078	3.22816	0.00129621	0.900076	0.00442752
rs2394946	-3.22815	0.00129627	0.900076	-0.00367311
rs1373835	-3.22801	0.0012969	0.900076	-0.00425938
rs6458760	-3.22759	0.00129879	0.900076	-0.00499697
rs7655305	3.22673	0.00130264	0.900076	0.0036525
rs2573360	3.22669	0.0013028	0.900076	0.00404407
rs11627233	-3.22667	0.00130292	0.900076	-0.00571314
rs937856	3.22613	0.00130532	0.900076	0.00432174
rs4875728	-3.22555	0.00130795	0.900076	-0.00752775
rs849943	3.22549	0.00130821	0.900076	0.00529379
rs6944013	-3.22543	0.00130849	0.900076	-0.0048648
rs9807799	-3.2248	0.00131133	0.900076	-0.00522119
rs640994	-3.22477	0.00131145	0.900076	-0.00494829
rs655894	-3.22477	0.00131145	0.900076	-0.00494829
rs10202315	-3.22458	0.00131232	0.900076	-0.00423331
rs1000672	3.22425	0.00131381	0.900076	0.00548699
rs11747190	3.22404	0.00131476	0.900076	0.00591085
rs17072304	-3.22392	0.00131532	0.900076	-0.00442058
rs1893371	-3.22379	0.00131592	0.900076	-0.00369731
rs2173648	-3.22316	0.00131874	0.900076	-0.00526825
rs12903589	3.2222	0.00132313	0.900076	0.00370745
rs2545308	-3.22209	0.00132363	0.900076	-0.00377521
rs7690336	-3.22131	0.00132722	0.900076	-0.00377843
rs682483	3.22129	0.0013273	0.900076	0.00367692
rs9824704	3.22103	0.0013285	0.900076	0.00605533
rs155426	3.22101	0.00132858	0.900076	0.00508865
rs1372069	3.22066	0.00133016	0.900076	0.00479841
rs10962284	-3.22061	0.00133041	0.900076	-0.00385367
rs1375194	3.22018	0.00133239	0.900076	0.00358053
rs17135170	3.21993	0.0013335	0.900076	0.00737685
rs4735994	-3.21976	0.0013343	0.900076	-0.00469819
rs11060151	-3.21971	0.00133453	0.900076	-0.00476322
rs7724558	3.21959	0.00133509	0.900076	0.00643577
rs7452644	-3.21924	0.00133668	0.900076	-0.00383642
rs7157940	3.21905	0.00133756	0.900076	0.00364587
rs13011842	-3.21884	0.00133851	0.900076	-0.00441672
rs11869615	3.21867	0.00133931	0.900076	0.00356563
rs10031772	-3.21803	0.00134228	0.900076	-0.00455376
rs4843096	-3.21758	0.00134438	0.900076	-0.00460842
rs1487876	3.21735	0.00134543	0.900076	0.00844336
rs726117	-3.21692	0.00134741	0.900076	-0.00364507
rs4610107	-3.21672	0.00134835	0.900076	-0.00378225
rs10077575	3.21602	0.00135161	0.900076	0.00502036
rs960193	3.21594	0.00135195	0.900076	0.00373425
rs7937748	3.21567	0.00135322	0.900076	0.00552405
rs6752130	3.21541	0.00135442	0.900076	0.00385202
rs2185359	3.2147	0.00135772	0.900076	0.00521597
rs17801001	-3.21407	0.0013607	0.900076	-0.00383884
rs6713112	-3.21374	0.00136223	0.900076	-0.00388663
rs6721652	3.21272	0.00136699	0.900076	0.00488105
rs2592900	-3.2123	0.00136898	0.900076	-0.00417516
rs10052080	3.21198	0.00137048	0.900076	0.0051323
rs1536562	3.21124	0.00137396	0.900076	0.00380643
rs10138460	-3.21119	0.0013742	0.900076	-0.00565653
rs17489067	-3.21118	0.00137428	0.900076	-0.00781621
rs332906	-3.21051	0.00137745	0.900076	-0.00433397
rs4819833	-3.20961	0.00138171	0.900076	-0.00387263
rs11555737	-3.20916	0.00138385	0.900076	-0.00476007
rs2876643	-3.20898	0.00138467	0.900076	-0.00375269
rs4580	-3.20879	0.00138558	0.900076	-0.00383949
rs980349	3.2085	0.00138699	0.900076	0.00492337
rs10095131	-3.20843	0.00138733	0.900076	-0.00409347
rs12614860	-3.20831	0.00138788	0.900076	-0.00606956
rs16834573	-3.20824	0.00138822	0.900076	-0.00658643
rs4746076	3.2077	0.00139081	0.900076	0.0035309
rs2539828	-3.20756	0.00139145	0.900076	-0.00471729
rs2788279	3.2072	0.00139317	0.900076	0.00384725
rs17679859	-3.20708	0.00139377	0.900076	-0.00368835
rs13005572	-3.20666	0.00139578	0.900076	-0.00440164
rs5749011	-3.20652	0.00139644	0.900076	-0.00598225
rs209618	3.20644	0.00139682	0.900076	0.00381385
rs6884756	-3.20606	0.00139863	0.900076	-0.0042819
rs3853203	3.20523	0.00140261	0.900076	0.00360518
rs16943792	-3.20489	0.00140425	0.900076	-0.00456107
rs11853680	3.20478	0.00140479	0.900076	0.00508935
rs422140	-3.20458	0.00140576	0.900076	-0.00353028
rs10860118	-3.2045	0.00140617	0.900076	-0.00390356
rs2772134	-3.20445	0.00140637	0.900076	-0.00358606
rs3600	-3.20407	0.00140822	0.900076	-0.00539208
rs7315743	3.20404	0.00140835	0.900076	0.00618244
rs1996553	3.20394	0.00140884	0.900076	0.00416299
rs1599313	3.20387	0.00140918	0.900076	0.00414289
rs1430158	-3.20386	0.00140923	0.900076	-0.00382442
rs17655231	3.20325	0.00141216	0.900076	0.00675407
rs2194938	3.20309	0.00141298	0.900076	0.00477432
rs6541039	-3.20277	0.00141451	0.900076	-0.00384794
rs3914503	3.20251	0.00141575	0.900076	0.00479708
rs13240272	-3.20168	0.00141981	0.900076	-0.00575919
rs7601706	3.20162	0.00142009	0.900076	0.00409447
rs883810	3.20142	0.00142108	0.900076	0.00356114
rs16924357	3.20117	0.00142231	0.900076	0.0081752
rs11642248	-3.20079	0.00142416	0.900076	-0.00394932
rs17313646	3.19907	0.00143256	0.900076	0.0039032
rs9458157	-3.19835	0.00143609	0.900076	-0.00493844
rs2284078	3.19823	0.00143669	0.900076	0.00479944
rs3010278	3.19782	0.0014387	0.900076	0.00426933
rs6998241	-3.19656	0.00144494	0.900076	-0.00366036
rs10016652	3.19641	0.00144567	0.900076	0.00365347
rs4982420	3.1964	0.00144571	0.900076	0.00355358
rs6015923	3.19611	0.00144713	0.900076	0.00363854
rs271663	-3.19586	0.00144839	0.900076	-0.0038402
rs16994921	3.19565	0.00144944	0.900076	0.00558329
rs13140777	-3.19513	0.00145202	0.900076	-0.00366507
rs7205620	3.1948	0.00145366	0.900076	0.00357619
rs2808660	-3.19443	0.00145547	0.900076	-0.00422711
rs2423330	3.19418	0.00145672	0.900076	0.00367642
rs10824671	3.19413	0.00145699	0.900076	0.00395589
rs1495084	3.19391	0.00145809	0.900076	0.00564326
rs9934780	3.19387	0.00145827	0.900076	0.00436871
rs17450772	3.19383	0.00145845	0.900076	0.00578035
rs4142488	-3.19367	0.00145929	0.900076	-0.00586743
rs10904362	3.19312	0.00146201	0.900076	0.00386422
rs17221411	-3.1925	0.00146511	0.900076	-0.00549254
rs12664598	-3.19235	0.00146587	0.900076	-0.00747708
rs11712617	-3.19171	0.00146908	0.900076	-0.00418434
rs7094372	-3.19131	0.00147108	0.900076	-0.00363616
rs6488026	3.1913	0.00147115	0.900076	0.00535282
rs10508095	3.19127	0.00147132	0.900076	0.00414523
rs4445887	3.19115	0.00147192	0.900076	0.00365925
rs9367203	3.19024	0.00147648	0.900076	0.00400005
rs2589307	3.18989	0.00147826	0.900076	0.00445087
rs6507245	-3.18826	0.00148649	0.900076	-0.00368872
rs11750108	3.18825	0.00148658	0.900076	0.00720717
rs11663733	3.18813	0.00148716	0.900076	0.00470538
rs17512639	-3.18791	0.00148827	0.900076	-0.00516063
rs10504460	-3.18784	0.00148866	0.900076	-0.0064494
rs6748955	3.18715	0.00149216	0.900076	0.00363574
rs11086206	-3.18708	0.00149252	0.900076	-0.00456081
rs10885649	-3.18668	0.00149457	0.900076	-0.00405315
rs3799135	3.18649	0.00149554	0.900076	0.00456606
rs10733750	3.18606	0.00149774	0.900076	0.0038139
rs2344182	3.18488	0.00150377	0.900076	0.00508959
rs4783169	-3.18469	0.00150472	0.900076	-0.00381342
rs4148515	-3.18456	0.00150539	0.900076	-0.00522634
rs17011768	-3.18317	0.00151256	0.900076	-0.00796987
rs138006	3.18278	0.00151457	0.900076	0.00478352
rs11783979	-3.1824	0.00151655	0.900076	-0.00356955
rs1495017	-3.18188	0.00151923	0.900076	-0.0040346
rs7079372	3.18103	0.00152365	0.900076	0.00443064
rs1467761	3.18078	0.00152491	0.900076	0.00370566
rs287387	3.18051	0.00152631	0.900076	0.00360566
rs2898407	3.18042	0.00152681	0.900076	0.00676275
rs6783805	-3.1801	0.00152849	0.900076	-0.00363815
rs7094237	3.17999	0.00152904	0.900076	0.00442039
rs7557984	3.17951	0.00153155	0.900076	0.00437474
rs17678871	-3.17923	0.001533	0.900076	-0.00452559
rs9831660	-3.17918	0.00153326	0.900076	-0.00506162
rs6479995	3.1785	0.00153681	0.900076	0.00456893
rs17047819	3.17816	0.0015386	0.900076	0.00541799
rs17334436	-3.17778	0.00154059	0.900076	-0.00735481
rs9571979	-3.17769	0.00154106	0.900076	-0.00409886
rs16842484	-3.17747	0.00154221	0.900076	-0.00417625
rs13256457	3.17718	0.00154374	0.900076	0.00478591
rs239987	3.17691	0.00154519	0.900076	0.00617086
rs1524672	-3.17657	0.00154695	0.900076	-0.00470186
rs10459713	3.176	0.00154999	0.900076	0.00608251
rs4845501	3.17588	0.00155062	0.900076	0.00356527
rs6705162	-3.17558	0.00155218	0.900076	-0.00387241
rs7700052	-3.17512	0.00155461	0.900076	-0.00416495
rs1410602	3.17449	0.00155793	0.900076	0.00414108
rs8077982	3.17446	0.00155812	0.900076	0.00390476
rs1900337	3.17397	0.00156071	0.900076	0.00366672
rs589839	3.17293	0.00156622	0.900076	0.00419168
rs2530908	-3.17236	0.00156928	0.900076	-0.00435848
rs2431622	-3.17158	0.00157345	0.900076	-0.00372583
rs9847347	-3.17157	0.00157348	0.900076	-0.00356518
rs266443	3.17108	0.00157612	0.900076	0.00497676
rs10111517	3.17047	0.00157941	0.900076	0.00354523
rs9307120	-3.17019	0.0015809	0.900076	-0.00386418
rs8051748	-3.16965	0.00158383	0.900076	-0.00414514
rs1790123	3.16955	0.00158433	0.900076	0.0041809
rs12139931	3.16888	0.00158796	0.900076	0.00389707
rs17609053	3.16866	0.00158916	0.900076	0.00454831
rs725806	-3.16856	0.00158966	0.900076	-0.00407396
rs6067319	3.16812	0.00159206	0.900076	0.00374559
rs17005603	-3.16802	0.00159263	0.900076	-0.00595057
rs987951	3.16798	0.00159279	0.900076	0.00394957
rs2092109	3.16779	0.00159383	0.900076	0.00359076
rs13226917	-3.16769	0.00159438	0.900076	-0.00452525
rs951378	-3.16758	0.00159496	0.900076	-0.00359916
rs1904163	-3.16757	0.00159504	0.900076	-0.00500964
rs2001595	3.16754	0.00159521	0.900076	0.00406466
rs7944117	3.16732	0.00159639	0.900076	0.00370854
rs11033637	3.16681	0.00159916	0.900076	0.00364348
rs17005129	3.16671	0.0015997	0.900076	0.00600904
rs7189433	3.16661	0.00160022	0.900076	0.00389361
rs2155945	3.16661	0.00160023	0.900076	0.00405119
rs1422068	3.16604	0.00160336	0.900076	0.00367129
rs3184	-3.16503	0.00160886	0.900076	-0.00387227
rs11657185	-3.16425	0.00161314	0.900076	-0.00367061
rs10463307	3.16378	0.00161571	0.900076	0.00586424
rs6065487	3.16339	0.00161781	0.900076	0.0038715
rs2894207	3.16327	0.00161848	0.900076	0.0045134
rs9535628	-3.16262	0.00162207	0.900076	-0.00368619
rs9839845	-3.1623	0.00162383	0.900076	-0.00368872
rs169082	-3.1618	0.00162657	0.900076	-0.00355626
rs11170341	-3.16179	0.00162664	0.900076	-0.00440114
rs7541019	-3.16123	0.00162975	0.900076	-0.00417862
rs4850836	-3.16038	0.00163445	0.900076	-0.00368374
rs3133187	-3.15993	0.00163691	0.900076	-0.00708177
rs17114424	3.15944	0.00163966	0.900076	0.00475395
rs7983412	3.1593	0.00164043	0.900076	0.00368363
rs737174	-3.15767	0.00164952	0.900076	-0.00395293
rs7440491	3.15748	0.00165057	0.900076	0.00409292
rs6034191	-3.1567	0.00165496	0.900076	-0.00365115
rs2248375	-3.15648	0.00165619	0.900076	-0.00427263
rs132617	3.15628	0.00165729	0.900076	0.00387481
rs171583	3.15619	0.00165781	0.900076	0.00382371
rs6979469	-3.15614	0.00165807	0.900076	-0.00619483
rs17464115	-3.15592	0.0016593	0.900076	-0.00632312
rs12027086	-3.15585	0.00165969	0.900076	-0.00425164
rs4912540	3.15534	0.00166259	0.900076	0.00409868
rs17795220	-3.15529	0.00166285	0.900076	-0.00349237
rs9627641	-3.15523	0.00166321	0.900076	-0.00398967
rs3749132	-3.15408	0.00166971	0.900076	-0.00788452
rs3917478	-3.15385	0.00167099	0.900076	-0.00578662
rs7242980	-3.15383	0.00167109	0.900076	-0.00364093
rs2619962	-3.15379	0.00167132	0.900076	-0.00368038
rs4786804	3.15343	0.00167339	0.900076	0.00431357
rs10196223	-3.15342	0.00167344	0.900076	-0.00700767
rs10794878	3.15304	0.00167557	0.900076	0.00345289
rs10399805	3.15257	0.00167823	0.900076	0.00506309
rs12413892	-3.15111	0.00168655	0.900076	-0.00381818
rs28732082	3.15094	0.00168749	0.900076	0.00711601
rs11968591	-3.15051	0.00168995	0.900076	-0.0036292
rs1784042	-3.15031	0.00169112	0.900076	-0.00369494
rs11641297	-3.14983	0.00169384	0.900076	-0.00405954
rs7527776	-3.1497	0.00169462	0.900076	-0.00374174
rs2939960	-3.14929	0.00169696	0.900076	-0.00576439
rs12460535	3.1492	0.00169745	0.900076	0.00370439
rs10999864	3.14904	0.00169838	0.900076	0.00521298
rs13191519	3.14898	0.00169871	0.900076	0.00493188
rs585165	-3.14898	0.00169871	0.900076	-0.00406326
rs13276609	-3.14874	0.00170009	0.900076	-0.00480043
rs9812298	3.14873	0.00170014	0.900076	0.00446778
rs4958427	3.14842	0.00170195	0.900076	0.00470474
rs12335609	-3.14818	0.00170331	0.900076	-0.00568226
rs7301934	-3.14802	0.00170427	0.900076	-0.00353135
rs2044714	-3.14779	0.00170557	0.900076	-0.00598299
rs1448666	3.14751	0.00170717	0.900076	0.00364707
rs2859627	3.14724	0.00170876	0.900076	0.00361676
rs2830522	-3.14701	0.00171006	0.900076	-0.00411062
rs7924177	3.14681	0.00171123	0.900076	0.00366364
rs13119079	3.14562	0.00171813	0.900076	0.00380342
rs17126072	3.14558	0.00171837	0.900076	0.00664597
rs1372614	-3.14547	0.00171901	0.900076	-0.00593955
rs719737	3.14538	0.0017195	0.900076	0.00543053
rs10883723	3.14534	0.00171974	0.900076	0.00387881
rs17629839	-3.14534	0.00171976	0.900076	-0.00584235
rs8004967	3.14531	0.00171995	0.900076	0.00523969
rs1893948	3.14499	0.00172181	0.900076	0.0037574
rs2982500	3.1447	0.0017235	0.900076	0.00379689
rs2032704	-3.14464	0.00172384	0.900076	-0.00379382
rs470542	-3.14443	0.00172506	0.900076	-0.00692804
rs17615036	-3.1442	0.00172639	0.900076	-0.00504907
rs2639280	-3.14408	0.00172707	0.900076	-0.00346771
rs2667774	3.14396	0.00172779	0.900076	0.00363586
rs245827	3.14388	0.00172827	0.900076	0.00483928
rs1972058	3.14378	0.00172882	0.900076	0.00406063
rs3761656	-3.14375	0.00172902	0.900076	-0.0064667
rs7872680	-3.14355	0.00173019	0.900076	-0.00472142
rs1019641	-3.1433	0.00173161	0.900076	-0.00704012
rs11222888	3.14319	0.00173226	0.900076	0.00458026
rs11724809	3.14301	0.00173335	0.900076	0.0035431
rs3133186	-3.14265	0.00173541	0.900076	-0.00701969
rs17623850	-3.14248	0.00173643	0.900076	-0.00514536
rs1553794	3.14144	0.00174255	0.900076	0.00433266
rs17465326	-3.14113	0.00174437	0.900076	-0.00382175
rs17333569	3.14111	0.00174448	0.900076	0.0036275
rs2110835	-3.14104	0.0017449	0.900076	-0.00409169
rs9573790	-3.14094	0.00174545	0.900076	-0.00366347
rs7163847	3.14092	0.0017456	0.900076	0.00677195
rs12423034	-3.14049	0.00174811	0.900076	-0.00345023
rs167732	3.13989	0.0017517	0.900076	0.00366866
rs2146026	3.13914	0.0017561	0.900076	0.00386715
rs3733180	-3.13896	0.00175719	0.900076	-0.00569203
rs137994	3.13889	0.00175756	0.900076	0.00471847
rs1890994	3.13886	0.00175774	0.900076	0.00433827
rs7653261	3.13871	0.00175864	0.900076	0.00403811
rs3134216	-3.13852	0.00175976	0.900076	-0.00352699
rs1436058	-3.13809	0.00176234	0.900076	-0.00358438
rs12532292	-3.13755	0.00176553	0.900076	-0.00361366
rs9856021	-3.13708	0.00176834	0.900076	-0.00360783
rs606756	3.137	0.00176884	0.900076	0.00437467
rs1566461	3.13628	0.00177313	0.900076	0.00402099
rs6679069	3.13626	0.00177325	0.900076	0.00358365
rs12410731	-3.13591	0.00177534	0.900076	-0.00423141
rs1518516	3.13571	0.00177654	0.900076	0.00348802
rs1294410	-3.13545	0.0017781	0.900076	-0.00361358
rs17807368	-3.1354	0.00177839	0.900076	-0.00404851
rs910016	-3.13517	0.00177974	0.900076	-0.00600699
rs10202742	-3.13468	0.00178272	0.900076	-0.00368084
rs7710093	-3.13463	0.00178301	0.900076	-0.00508659
rs10517460	3.13419	0.00178563	0.900076	0.00540482
rs10402271	-3.13416	0.00178583	0.900076	-0.0036647
rs1510611	3.13412	0.00178603	0.900076	0.00365756
rs4907671	3.13406	0.0017864	0.900076	0.00392533
rs4887480	3.13373	0.00178839	0.900076	0.00395064
rs12609653	-3.13358	0.00178931	0.900076	-0.00481991
rs618072	3.13289	0.00179348	0.900076	0.00409036
rs4425986	3.13254	0.00179555	0.900076	0.00346928
rs4670815	3.13169	0.00180075	0.900076	0.00389276
rs4723009	-3.13137	0.00180266	0.900076	-0.00399893
rs12109262	3.13091	0.00180542	0.900076	0.00393385
rs7773795	-3.1309	0.00180552	0.900076	-0.00577606
rs525327	3.13048	0.00180805	0.900076	0.00356705
rs6888154	3.13013	0.00181019	0.900076	0.00498004
rs1450053	-3.13002	0.00181089	0.900076	-0.0037584
rs12510756	3.12942	0.00181452	0.900076	0.00398738
rs4681443	3.12928	0.00181537	0.900076	0.00450696
rs4681444	3.12928	0.00181537	0.900076	0.00450696
rs9540821	3.12877	0.00181851	0.900076	0.00383651
rs17304079	-3.12864	0.00181932	0.900076	-0.00410548
rs1464000	3.12857	0.00181972	0.900076	0.00349481
rs11605229	-3.12851	0.0018201	0.900076	-0.00550726
rs11842729	-3.12825	0.00182166	0.900076	-0.00446889
rs4897517	-3.12821	0.00182189	0.900076	-0.00372056
rs11191514	-3.12807	0.00182279	0.900076	-0.00643017
rs1953099	3.12789	0.00182389	0.900076	0.00608478
rs1510923	3.12782	0.00182429	0.900076	0.0040357
rs7894787	-3.1277	0.00182506	0.900076	-0.00441711
rs137997	3.12729	0.00182754	0.900076	0.00475128
rs17341408	3.12712	0.00182859	0.900076	0.00391725
rs9515981	-3.12703	0.00182919	0.900076	-0.00350198
rs10229414	-3.12699	0.00182942	0.900076	-0.0054761
rs9542598	-3.12698	0.00182948	0.900076	-0.00357409
rs7682842	-3.12697	0.00182956	0.900076	-0.003802
rs4908699	-3.12694	0.00182974	0.900076	-0.00521511
rs12328930	-3.12679	0.00183062	0.900076	-0.00348953
rs10877951	-3.12677	0.00183078	0.900076	-0.0037432
rs891674	3.1258	0.00183672	0.900076	0.00358746
rs17135292	3.12573	0.00183718	0.900076	0.00712085
rs396648	-3.12561	0.00183789	0.900076	-0.00413083
rs11039588	-3.12544	0.00183898	0.900076	-0.00700482
rs13255959	-3.12529	0.00183988	0.900076	-0.00352558
rs1355368	3.12528	0.00183997	0.900076	0.00391755
rs10261104	-3.12524	0.00184021	0.900076	-0.00616068
rs3761749	-3.12509	0.00184113	0.900076	-0.00352821
rs11103123	-3.12495	0.00184195	0.900076	-0.00487844
rs1342586	3.12489	0.00184235	0.900076	0.00428111
rs4267999	3.1248	0.0018429	0.900076	0.00364975
rs7663547	-3.12466	0.00184377	0.900076	-0.00407248
rs1031862	3.12434	0.00184575	0.900076	0.00359941
rs12898721	3.12431	0.00184597	0.900076	0.00357416
rs16871346	-3.12413	0.00184707	0.900076	-0.00458966
rs4900055	-3.12319	0.00185289	0.900076	-0.00435955
rs1454237	3.12305	0.0018538	0.900076	0.00368065
rs12432203	-3.12282	0.00185518	0.900076	-0.00637817
rs1078439	3.12281	0.00185525	0.900076	0.00399399
rs7786333	3.12241	0.00185779	0.900076	0.00446911
rs6088110	-3.12157	0.00186302	0.900076	-0.00448403
rs437342	3.12075	0.00186813	0.900076	0.00431873
rs3932414	3.12071	0.00186836	0.900076	0.00389141
rs338538	-3.12071	0.00186837	0.900076	-0.00391763
rs3762365	-3.12068	0.00186857	0.900076	-0.00359
rs17765575	-3.12018	0.00187169	0.900076	-0.00513607
rs1345040	-3.12005	0.0018725	0.900076	-0.00374093
rs2397379	3.12005	0.00187254	0.900076	0.00375862
rs1574576	3.11911	0.00187843	0.900076	0.00395457
rs4835845	-3.11843	0.00188273	0.900076	-0.00414475
rs4408743	3.11742	0.00188909	0.900076	0.00618793
rs2059884	-3.11717	0.00189072	0.900076	-0.00358514
rs2423328	3.11712	0.00189101	0.900076	0.0035619
rs1959724	3.11711	0.00189111	0.900076	0.00397948
rs7751729	3.11697	0.00189195	0.900076	0.0047717
rs6416788	-3.11671	0.0018936	0.900076	-0.00354752
rs1876816	3.11667	0.00189386	0.900076	0.00618725
rs1516692	3.11663	0.00189413	0.900076	0.00356278
rs10077333	3.1165	0.00189496	0.900076	0.0050121
rs9380559	3.11618	0.00189697	0.900076	0.00353478
rs9485288	3.11597	0.00189832	0.900076	0.0036582
rs29215	-3.11596	0.00189841	0.900076	-0.00471779
rs17693936	-3.11594	0.00189852	0.900076	-0.00486648
rs12699853	-3.11593	0.00189855	0.900076	-0.00356002
rs6816216	3.11574	0.00189976	0.900076	0.00471738
rs4783845	-3.11558	0.00190082	0.900076	-0.00407205
rs11181115	3.11463	0.00190685	0.900076	0.00357296
rs2326766	-3.11457	0.00190722	0.900076	-0.00359221
rs12055681	-3.11455	0.00190734	0.900076	-0.00403553
rs193541	-3.11438	0.00190847	0.900076	-0.00352408
rs16825985	3.11405	0.00191058	0.900076	0.00487749
rs161936	3.1137	0.00191279	0.900076	0.00379527
rs2831890	3.11368	0.0019129	0.900076	0.00366207
rs10462018	-3.11353	0.00191386	0.900076	-0.00515678
rs2241667	3.11347	0.00191425	0.900076	0.00427267
rs2357938	3.11312	0.00191651	0.900076	0.00380333
rs400345	-3.11242	0.00192099	0.900076	-0.00444152
rs4679393	3.11234	0.00192153	0.900076	0.00369119
rs12279131	-3.11213	0.00192287	0.900076	-0.00521179
rs1465403	-3.11213	0.00192288	0.900076	-0.00397701
rs6464300	-3.11158	0.00192639	0.900076	-0.00367753
rs17680913	-3.11115	0.0019292	0.900076	-0.0035136
rs17012209	3.11112	0.00192936	0.900076	0.00431122
rs2786555	-3.11101	0.00193008	0.900076	-0.0041959
rs6030295	3.11084	0.00193118	0.900076	0.00348981
rs7516189	-3.10997	0.00193679	0.900076	-0.00358413
rs1468937	3.10954	0.00193964	0.900076	0.00393375
rs6887339	-3.10914	0.00194221	0.900076	-0.00558864
rs10831277	3.10909	0.00194256	0.900076	0.00424079
rs9826722	-3.10898	0.00194326	0.900076	-0.00406554
rs524220	3.10867	0.00194529	0.900076	0.00431817
rs1447323	-3.10863	0.00194552	0.900076	-0.00361297
rs12577195	-3.10844	0.00194679	0.900076	-0.00565118
rs2703263	-3.10837	0.00194722	0.900076	-0.00352451
rs7741026	3.10757	0.00195243	0.900076	0.00491948
rs17161756	-3.10723	0.00195466	0.900076	-0.00453947
rs6532148	3.10704	0.00195588	0.900076	0.00356661
rs7096124	3.10685	0.00195716	0.900076	0.00473668
rs7601176	-3.10681	0.00195743	0.900076	-0.00357114
rs3771130	-3.10666	0.00195835	0.900076	-0.00350654
rs6488868	3.10654	0.00195915	0.900076	0.00376242
rs4902779	-3.10631	0.00196069	0.900076	-0.00506345
rs965220	3.10597	0.00196288	0.900076	0.0038512
rs1436222	-3.1058	0.00196405	0.900076	-0.00349729
rs7504149	-3.10573	0.00196446	0.900076	-0.0035377
rs12504347	3.10568	0.00196478	0.900076	0.00688247
rs2311552	-3.10557	0.00196551	0.900076	-0.00493626
rs3794012	-3.10552	0.00196583	0.900076	-0.00363514
rs17688269	-3.10544	0.00196639	0.900076	-0.00371887
rs10211539	3.10516	0.00196819	0.900076	0.00358857
rs11678451	3.10504	0.001969	0.900076	0.00347
rs12499130	-3.10496	0.00196956	0.900076	-0.00374461
rs2797825	-3.10469	0.00197129	0.900076	-0.00365887
rs2997275	3.10457	0.00197208	0.900076	0.00366904
rs4771625	3.10454	0.00197228	0.900076	0.00369744
rs924191	3.10427	0.00197406	0.900076	0.00365852
rs2699416	-3.10413	0.00197502	0.900076	-0.00380387
rs11138425	-3.1041	0.00197519	0.900076	-0.00563747
rs11133493	-3.10352	0.00197906	0.900076	-0.0037202
rs763383	3.10351	0.00197913	0.900076	0.00355861
rs4656381	3.10343	0.00197962	0.900076	0.00377671
rs961	3.10279	0.00198384	0.900076	0.00381462
rs9985486	3.10216	0.00198806	0.900076	0.00381346
rs7525052	-3.10201	0.00198904	0.900076	-0.00785027
rs283296	-3.10182	0.00199027	0.900076	-0.00359652
rs11203852	-3.10131	0.00199365	0.900076	-0.00354057
rs12866604	-3.10117	0.00199461	0.900076	-0.00512339
rs870898	-3.10073	0.00199755	0.900076	-0.00368648
rs7463906	-3.10056	0.00199868	0.900076	-0.00419168
rs1021629	3.09996	0.0020027	0.900076	0.00368826
rs12417844	3.09902	0.00200897	0.900076	0.00429538
rs13134088	-3.09884	0.00201018	0.900076	-0.00351041
rs6984215	-3.09877	0.00201065	0.900076	-0.00355452
rs4807	3.09854	0.00201221	0.900076	0.00396949
rs333027	3.09849	0.00201256	0.900076	0.00411471
rs16961040	3.09831	0.00201375	0.900076	0.00503898
rs2304103	3.098	0.00201584	0.900076	0.00808156
rs9317951	-3.09755	0.00201883	0.900076	-0.00413291
rs36105701	-3.09689	0.00202326	0.900076	-0.00426126
rs1391768	3.09625	0.00202758	0.900076	0.00379286
rs1926447	-3.09622	0.00202778	0.900076	-0.00369882
rs6535135	-3.09609	0.0020287	0.900076	-0.00360128
rs11216164	-3.09589	0.00203004	0.900076	-0.00376596
rs2281280	-3.09583	0.00203044	0.900076	-0.00516267
rs12488331	3.0956	0.00203198	0.900076	0.00351756
rs11972262	-3.09515	0.00203504	0.900076	-0.0048639
rs287402	3.09487	0.00203696	0.900076	0.00355006
rs2837584	-3.09436	0.00204045	0.900076	-0.00357483
rs3887776	-3.09406	0.00204243	0.900076	-0.00349114
rs9351578	3.0939	0.00204354	0.900076	0.00499852
rs12414709	-3.09382	0.00204411	0.900076	-0.0049439
rs6831812	3.09369	0.00204494	0.900076	0.00513064
rs1824748	-3.09328	0.00204777	0.900076	-0.00534761
rs12191877	3.09327	0.00204783	0.900076	0.00488599
rs310103	3.09291	0.00205032	0.900076	0.00349761
rs893261	3.09264	0.00205214	0.900076	0.00367478
rs13153621	3.09242	0.00205361	0.900076	0.00354673
rs2377595	3.09221	0.00205504	0.900076	0.00345133
rs6808127	-3.09205	0.00205614	0.900076	-0.00391155
rs10838987	-3.09188	0.00205731	0.900076	-0.00641248
rs12317335	-3.09184	0.00205764	0.900076	-0.0047668
rs2879724	3.09174	0.00205829	0.900076	0.00351141
rs492170	-3.09174	0.00205832	0.900076	-0.00351514
rs9928598	3.09155	0.0020596	0.900076	0.0037219
rs3131927	-3.0908	0.00206472	0.900076	-0.00349253
rs6559958	3.09024	0.00206857	0.900076	0.00544652
rs4980794	3.08986	0.00207119	0.900076	0.00388578
rs195157	3.0896	0.002073	0.900076	0.00548029
rs10922746	-3.0893	0.00207505	0.900076	-0.00671948
rs17615381	-3.08928	0.0020752	0.900076	-0.00494429
rs1333574	-3.08911	0.00207639	0.900076	-0.00434313
rs13244652	-3.08907	0.00207666	0.900076	-0.0035269
rs949824	-3.08901	0.00207706	0.900076	-0.00371617
rs4845149	3.08897	0.00207734	0.900076	0.0069645
rs4434324	3.08838	0.00208147	0.900076	0.00353418
rs9461190	3.08837	0.0020815	0.900076	0.00488877
rs2026234	3.08834	0.00208169	0.900076	0.00365234
rs1112837	3.08813	0.0020832	0.900076	0.00381886
rs4144527	-3.08787	0.00208498	0.900076	-0.00449464
rs4374963	-3.08717	0.00208982	0.900076	-0.00416344
rs2239762	-3.0869	0.00209171	0.900076	-0.00487775
rs2692464	-3.08675	0.00209276	0.900076	-0.0034073
rs4822406	-3.08656	0.00209409	0.900076	-0.00648251
rs12790125	3.08655	0.00209418	0.900076	0.00427673
rs4846715	-3.08644	0.00209493	0.900076	-0.00415991
rs17075807	-3.08606	0.00209756	0.900076	-0.00428068
rs7479420	-3.08604	0.00209766	0.900076	-0.00449465
rs138055	-3.08578	0.00209949	0.900076	-0.00361446
rs164288	3.08575	0.00209968	0.900076	0.00590095
rs4286841	-3.08572	0.0020999	0.900076	-0.00409522
rs4865234	-3.08555	0.00210112	0.900076	-0.00365805
rs2252521	-3.08535	0.00210249	0.900076	-0.00377843
rs12050150	-3.08504	0.00210467	0.900076	-0.00441749
rs13140831	-3.08497	0.00210516	0.900076	-0.003499
rs1426438	3.08489	0.0021057	0.900076	0.00425782
rs10086780	3.08483	0.00210613	0.900076	0.00377712
rs11074186	3.08458	0.00210788	0.900076	0.00465657
rs4431825	3.08457	0.00210795	0.900076	0.00338279
rs9521783	-3.08434	0.0021096	0.900076	-0.00656912
rs756250	-3.08432	0.00210972	0.900076	-0.00627757
rs11744274	3.08414	0.00211099	0.900076	0.00373517
rs983701	-3.08413	0.00211104	0.900076	-0.00369061
rs17107920	-3.08353	0.00211526	0.900076	-0.00496811
rs12458825	-3.08346	0.00211574	0.900076	-0.00399931
rs12572052	-3.08346	0.00211575	0.900076	-0.00434839
rs2470332	3.08342	0.002116	0.900076	0.00440476
rs2265520	-3.08338	0.00211633	0.900076	-0.00416848
rs6552438	-3.08325	0.00211722	0.900076	-0.00394554
rs9323327	3.08287	0.00211987	0.900076	0.00349444
rs2133246	3.08236	0.00212353	0.900076	0.00400902
rs874946	3.08204	0.00212571	0.900076	0.00448564
rs13261391	-3.08194	0.00212646	0.900076	-0.0045749
rs12054921	3.08193	0.00212654	0.900076	0.00487567
rs1999472	-3.08189	0.00212681	0.900076	-0.00343091
rs6796220	3.08154	0.00212929	0.900076	0.00440575
rs13313478	3.0815	0.00212954	0.900076	0.00428803
rs2245144	-3.08095	0.00213342	0.900076	-0.00436943
rs10810681	3.08086	0.0021341	0.900076	0.00360159
rs2546725	-3.08082	0.00213437	0.900076	-0.00461759
rs10510613	3.08025	0.00213841	0.900076	0.00547738
rs4961076	-3.07994	0.00214061	0.900076	-0.00587427
rs1520118	-3.07959	0.00214307	0.900076	-0.00491039
rs1024148	3.07951	0.00214365	0.900076	0.00353056
rs12677791	3.0794	0.00214446	0.900076	0.00353209
rs1891977	-3.0791	0.00214658	0.900076	-0.00486337
rs6736532	-3.079	0.00214733	0.900076	-0.0036012
rs713896	-3.07881	0.00214868	0.900076	-0.00372746
rs1039953	-3.07855	0.00215049	0.900076	-0.00375281
rs12155626	-3.07849	0.00215092	0.900076	-0.00523061
rs12633843	3.07819	0.0021531	0.900076	0.00350148
rs9315420	3.07817	0.00215319	0.900076	0.00411758
rs467650	3.07796	0.00215474	0.900076	0.003577
rs172318	-3.07789	0.00215524	0.900076	-0.00381551
rs6001563	3.07777	0.00215605	0.900076	0.00387767
rs10931008	-3.07776	0.00215613	0.900076	-0.00370873
rs4259589	3.0775	0.00215798	0.900076	0.00388804
rs2973786	-3.07746	0.00215829	0.900076	-0.00375616
rs17430533	3.07631	0.00216657	0.900076	0.00585278
rs7256306	-3.07572	0.00217077	0.900076	-0.00547449
rs11641942	-3.0756	0.00217164	0.900076	-0.00347037
rs172423	-3.075	0.00217593	0.900076	-0.00399637
rs7792156	3.07495	0.00217633	0.900076	0.00542401
rs2290018	-3.07484	0.00217711	0.900076	-0.003514
rs6554812	3.07472	0.00217799	0.900076	0.0039505
rs4148879	-3.07466	0.00217841	0.900076	-0.00560465
rs2071481	-3.07466	0.00217841	0.900076	-0.00560465
rs4610115	3.07415	0.00218208	0.900076	0.00388025
rs246636	3.07402	0.00218307	0.900076	0.00504034
rs6552113	-3.07391	0.00218382	0.900076	-0.00339077
rs1013262	3.07363	0.00218586	0.900076	0.00349744
rs6951077	-3.07339	0.00218762	0.900076	-0.00442877
rs3786136	3.07324	0.00218871	0.900076	0.00402786
rs2219824	3.07316	0.00218929	0.900076	0.00347982
rs1875417	3.07288	0.00219132	0.900076	0.00365717
rs4863708	3.07191	0.00219838	0.900076	0.00379484
rs11143793	-3.07189	0.00219852	0.900076	-0.00342347
rs4551597	3.07185	0.00219877	0.900076	0.00369974
rs3170863	3.0718	0.00219915	0.900076	0.0034596
rs7255408	-3.07178	0.00219929	0.900076	-0.00381864
rs246647	3.07129	0.00220291	0.900076	0.00355092
rs4315966	3.07077	0.0022067	0.900076	0.00615976
rs7588043	-3.07046	0.00220894	0.900076	-0.0035932
rs722615	3.07041	0.00220931	0.900076	0.00371661
rs7006696	-3.07022	0.00221068	0.900076	-0.00344961
rs7157055	-3.0701	0.00221159	0.900076	-0.00417744
rs12629106	-3.07008	0.00221173	0.900076	-0.00498284
rs6598265	3.07007	0.00221176	0.900076	0.00350495
rs11216321	-3.06985	0.00221342	0.900076	-0.00488163
rs9942646	-3.06882	0.00222095	0.900076	-0.00398519
rs1021287	-3.06866	0.00222214	0.900076	-0.00344829
rs3767511	-3.06855	0.00222295	0.900076	-0.00443657
rs1735086	-3.06819	0.00222562	0.900076	-0.00356924
rs11032431	-3.06794	0.00222741	0.900076	-0.006091
rs11773426	-3.06756	0.00223023	0.900076	-0.00468515
rs9315753	3.06727	0.00223235	0.900076	0.00363587
rs11879614	-3.06689	0.00223518	0.900076	-0.00399481
rs713266	3.06686	0.00223541	0.900076	0.00678508
rs1029182	-3.06686	0.00223542	0.900076	-0.00352923
rs589508	-3.06597	0.00224197	0.900076	-0.00380912
rs3937505	-3.06564	0.00224445	0.900076	-0.00441841
rs10470086	-3.06546	0.00224574	0.900076	-0.00348288
rs10183217	-3.06528	0.00224708	0.900076	-0.00764195
rs1001606	3.06526	0.00224725	0.900076	0.00391022
rs13216197	3.06522	0.00224755	0.900076	0.00465447
rs9445241	-3.06496	0.00224945	0.900076	-0.00569394
rs12421118	3.06454	0.00225261	0.900076	0.00410367
rs2021753	-3.06446	0.0022532	0.900076	-0.00589066
rs7141987	3.0644	0.00225368	0.900076	0.00336845
rs7723306	3.06416	0.00225545	0.900076	0.00579017
rs1053221	3.06407	0.00225608	0.900076	0.00448947
rs7180429	3.06369	0.00225891	0.900076	0.00430176
rs10484554	3.06349	0.00226041	0.900076	0.00476968
rs4372955	3.06338	0.00226121	0.900076	0.00502484
rs884555	-3.0631	0.00226337	0.900076	-0.00339371
rs11642216	-3.06289	0.00226491	0.900076	-0.003929
rs1634411	-3.06246	0.00226815	0.900076	-0.00340313
rs10890738	-3.06226	0.00226962	0.900076	-0.00353008
rs17495742	-3.06199	0.00227167	0.900076	-0.00764929
rs6719944	-3.06192	0.0022722	0.900076	-0.00354529
rs132631	-3.06174	0.00227356	0.900076	-0.00487847
rs10017772	-3.06101	0.00227905	0.900076	-0.00342333
rs1075	-3.06067	0.0022816	0.900076	-0.00433773
rs1889026	-3.06045	0.00228322	0.900076	-0.00344205
rs13043731	-3.0604	0.00228363	0.900076	-0.00356875
rs2042592	3.06039	0.00228371	0.900076	0.00424182
rs10112555	-3.06034	0.00228405	0.900076	-0.00380309
rs640060	3.06006	0.00228615	0.900076	0.0035768
rs4921772	-3.06001	0.00228655	0.900076	-0.00365164
rs449828	-3.05996	0.00228694	0.900076	-0.00442885
rs10431006	-3.05984	0.00228783	0.900076	-0.00630987
rs2375743	-3.05974	0.00228858	0.900076	-0.00448442
rs1398186	3.05951	0.00229035	0.900076	0.00759144
rs756303	3.05939	0.0022912	0.900076	0.00347192
rs10226747	-3.05924	0.00229234	0.900076	-0.00576975
rs10454231	3.05914	0.0022931	0.900076	0.00511717
rs4864624	-3.0588	0.00229568	0.900076	-0.003665
rs10847553	-3.05873	0.00229619	0.900076	-0.00430309
rs11978167	-3.05872	0.00229627	0.900076	-0.0044491
rs7199599	3.05862	0.00229708	0.900076	0.00356261
rs2009494	3.05826	0.0022998	0.900076	0.00711278
rs1962132	-3.05816	0.00230053	0.900076	-0.00578742
rs2062882	-3.05808	0.00230116	0.900076	-0.00357206
rs4404353	3.05781	0.00230321	0.900076	0.00421726
rs2152647	-3.05765	0.00230445	0.900076	-0.00332322
rs17549476	-3.05712	0.00230843	0.900076	-0.00492133
rs4664325	3.05695	0.00230973	0.900076	0.00339127
rs6794738	3.05645	0.00231356	0.900076	0.00349702
rs16921059	3.05621	0.00231541	0.900076	0.00419402
rs1654553	3.05619	0.00231557	0.900076	0.00349668
rs7629600	-3.05607	0.00231642	0.900076	-0.00467721
rs1051431	3.05599	0.00231709	0.900076	0.00377279
rs187731	3.05567	0.00231953	0.900076	0.00464179
rs899860	-3.05433	0.00232978	0.900076	-0.00409604
rs392552	-3.05429	0.00233007	0.900076	-0.00381156
rs3468	3.05415	0.00233115	0.900076	0.00354317
rs387976	3.05404	0.002332	0.900076	0.00354656
rs1596605	-3.05376	0.00233415	0.900076	-0.00340996
rs2253215	3.05351	0.0023361	0.900076	0.00471459
rs11123250	-3.05346	0.00233643	0.900076	-0.00425528
rs10205651	3.05321	0.0023384	0.900076	0.00460215
rs2796909	-3.0532	0.00233846	0.900076	-0.00589062
rs1426649	-3.05305	0.0023396	0.900076	-0.00368785
rs7573143	-3.05303	0.00233977	0.900076	-0.00657744
rs12294045	-3.0527	0.00234235	0.900076	-0.00451995
rs6744510	3.05269	0.00234242	0.900076	0.00449242
rs7976790	3.05263	0.00234288	0.900076	0.00406706
rs10779952	-3.05246	0.00234421	0.900076	-0.00345761
rs13263818	-3.05245	0.00234427	0.900076	-0.00352768
rs6767920	3.05227	0.00234563	0.900076	0.00350508
rs6776967	-3.05223	0.00234592	0.900076	-0.0043404
rs341365	-3.05214	0.00234661	0.900076	-0.00367056
rs1370894	-3.05213	0.00234669	0.900076	-0.00335306
rs2685372	3.0518	0.0023493	0.900076	0.00348368
rs9533705	-3.05144	0.00235209	0.900076	-0.00470418
rs1923775	3.05142	0.00235225	0.900076	0.00368543
rs4981369	-3.05141	0.00235233	0.900076	-0.00385373
rs9375638	3.051	0.00235548	0.900076	0.00388977
rs12591468	-3.05062	0.00235845	0.900076	-0.0069871
rs204937	3.0504	0.0023601	0.900076	0.0034351
rs7154423	3.05004	0.00236291	0.900076	0.00403045
rs1404874	3.04986	0.00236435	0.900076	0.00345895
rs1394438	-3.04968	0.00236575	0.900076	-0.00359385
rs11146301	3.04955	0.00236671	0.900076	0.0034974
rs1056739	3.04955	0.00236675	0.900076	0.00371792
rs1056740	3.04955	0.00236675	0.900076	0.00371792
rs2044644	-3.04952	0.00236696	0.900076	-0.00340131
rs1467846	3.04938	0.00236808	0.900076	0.00503264
rs7152679	-3.04929	0.00236876	0.900076	-0.00342513
rs10162979	3.0492	0.0023695	0.900076	0.00493295
rs17667266	-3.04842	0.00237554	0.900076	-0.00431212
rs12734991	3.04836	0.00237602	0.900076	0.00332912
rs2270221	3.04818	0.00237744	0.900076	0.00386135
rs10196975	3.04778	0.00238054	0.900076	0.00488829
rs9638080	-3.04714	0.00238561	0.900076	-0.00463604
rs4656256	3.04712	0.00238572	0.900076	0.00388144
rs4716224	-3.04709	0.002386	0.900076	-0.00360149
rs3754823	-3.047	0.00238664	0.900076	-0.00374122
rs36070283	-3.04691	0.00238737	0.900076	-0.00655913
rs10859349	-3.04659	0.00238991	0.900076	-0.00345185
rs934303	3.04622	0.00239279	0.900076	0.00360808
rs8128321	3.04596	0.00239488	0.900076	0.00345898
rs4398065	3.0458	0.00239609	0.900076	0.0058392
rs994593	-3.04576	0.00239643	0.900076	-0.00568151
rs12486202	-3.04571	0.00239684	0.900076	-0.00481071
rs10940277	-3.04557	0.00239793	0.900076	-0.00356231
rs12875111	3.04491	0.00240315	0.900076	0.00399847
rs350650	3.04485	0.00240361	0.900076	0.00550395
rs12485376	3.04471	0.00240473	0.900076	0.0033325
rs4891840	-3.04466	0.00240514	0.900076	-0.0037966
rs1860874	-3.04458	0.00240577	0.900076	-0.00361423
rs4863711	3.04454	0.00240609	0.900076	0.00374121
rs1915604	3.04437	0.00240741	0.900076	0.00345994
rs12656536	3.0443	0.00240793	0.900076	0.00577045
rs8118408	-3.04424	0.00240844	0.900076	-0.00741359
rs1876201	3.04392	0.00241095	0.900076	0.00357003
rs11020970	3.04355	0.00241388	0.900076	0.00406685
rs504775	-3.04334	0.00241559	0.900076	-0.00370435
rs7961187	-3.0433	0.00241585	0.900076	-0.00363697
rs12542501	-3.04241	0.00242299	0.900076	-0.00465101
rs2253259	-3.04229	0.00242394	0.900076	-0.00476122
rs2526614	3.04225	0.0024242	0.900076	0.00348685
rs1929779	3.04158	0.00242958	0.900076	0.00347788
rs2774237	-3.04126	0.00243215	0.900076	-0.00761387
rs10010011	3.04123	0.00243234	0.900076	0.00419833
rs13407070	-3.04087	0.00243524	0.900076	-0.00433234
rs2964794	3.04082	0.00243563	0.900076	0.00473388
rs7672853	3.04081	0.00243571	0.900076	0.00689881
rs784463	3.04078	0.00243596	0.900076	0.00506011
rs597429	-3.04056	0.00243769	0.900076	-0.00343315
rs1510324	3.04018	0.00244075	0.900076	0.00363473
rs17811536	-3.03924	0.0024483	0.900076	-0.00381708
rs16896822	-3.0392	0.00244865	0.900076	-0.00402801
rs8073783	-3.0391	0.00244941	0.900076	-0.00356123
rs468725	-3.03898	0.00245038	0.900076	-0.00363125
rs6690549	3.03895	0.00245064	0.900076	0.00342731
rs7250811	3.03891	0.00245092	0.900076	0.00503698
rs258596	3.03886	0.00245133	0.900076	0.00363536
rs164572	3.03876	0.00245216	0.900076	0.00358113
rs13254153	-3.03839	0.00245514	0.900076	-0.00483973
rs10898284	-3.03806	0.00245781	0.900076	-0.00375791
rs2277670	3.03799	0.00245834	0.900076	0.00371446
rs2279584	-3.03797	0.00245848	0.900076	-0.00604277
rs17070461	-3.03795	0.00245867	0.900076	-0.00433121
rs4875138	-3.03769	0.00246075	0.900076	-0.00383331
rs10516554	-3.03696	0.00246664	0.900076	-0.00427257
rs7255905	3.03692	0.002467	0.900076	0.00404655
rs4429087	3.03673	0.00246851	0.900076	0.00476267
rs310757	-3.03664	0.00246927	0.900076	-0.00348777
rs2977793	3.03639	0.00247133	0.900076	0.00354763
rs6496644	-3.0361	0.00247363	0.900076	-0.00549164
rs10489391	-3.03608	0.00247384	0.900076	-0.00534303
rs7204986	3.03603	0.00247425	0.900076	0.00391204
rs1182473	-3.03587	0.00247549	0.900076	-0.00357524
rs4366940	-3.03581	0.00247604	0.900076	-0.00751585
rs634601	-3.03563	0.00247747	0.900076	-0.00546173
rs6877438	-3.03562	0.00247757	0.900076	-0.00391948
rs427848	3.03525	0.00248055	0.900076	0.00543283
rs16946829	-3.03504	0.00248223	0.900076	-0.00509855
rs10858365	3.03499	0.00248263	0.900076	0.00392634
rs863367	-3.0348	0.00248424	0.900076	-0.0062953
rs7649188	-3.0346	0.00248583	0.900076	-0.00335563
rs1634789	-3.03434	0.00248797	0.900076	-0.00331087
rs12183109	-3.03415	0.00248953	0.900076	-0.00404542
rs10013103	-3.03412	0.00248971	0.900076	-0.00344231
rs1158463	3.03377	0.00249265	0.900076	0.00661914
rs2028381	-3.03367	0.0024934	0.900076	-0.00349142
rs720208	3.03358	0.00249415	0.900076	0.00346723
rs12114535	-3.03352	0.00249466	0.900076	-0.00474661
rs13250313	-3.03336	0.00249593	0.900076	-0.00515738
rs4777809	3.03333	0.00249622	0.900076	0.00359889
rs6537730	3.03331	0.00249641	0.900076	0.00353492
rs4298516	3.03328	0.00249659	0.900076	0.00451103
rs2403645	-3.03328	0.00249661	0.900076	-0.00661725
rs7572685	-3.03314	0.0024978	0.900076	-0.00620953
rs8059961	3.03311	0.00249799	0.900076	0.00350271
rs2038127	3.03298	0.00249911	0.900076	0.00380556
rs220723	-3.03272	0.00250121	0.900076	-0.00413292
rs606490	-3.03221	0.00250541	0.900076	-0.00436142
rs6678429	-3.03206	0.00250659	0.900076	-0.00338137
rs761577	-3.03193	0.00250769	0.900076	-0.00362797
rs1509333	3.0317	0.00250961	0.900076	0.00352684
rs3751196	3.03152	0.00251105	0.900076	0.00538333
rs12285329	3.03151	0.00251113	0.900076	0.00412993
rs1020307	3.0315	0.00251122	0.900076	0.00385301
rs992363	3.03134	0.00251252	0.900076	0.00331917
rs9626539	3.03127	0.00251311	0.900076	0.00498343
rs1075532	3.03123	0.00251341	0.900076	0.00545666
rs17149348	3.03114	0.00251417	0.900076	0.00538347
rs7236052	-3.03105	0.00251488	0.900076	-0.00352616
rs1633266	3.03088	0.00251629	0.900076	0.00466037
rs497085	-3.03044	0.00251994	0.900076	-0.00429927
rs1473527	3.03017	0.00252216	0.900076	0.00364837
rs6788905	3.02996	0.00252395	0.900076	0.00502199
rs951359	-3.02987	0.00252462	0.900076	-0.00363891
rs2959574	3.02969	0.00252611	0.900076	0.00343568
rs2933046	3.02969	0.00252611	0.900076	0.00343568
rs2933045	3.02969	0.00252611	0.900076	0.00343568
rs12613305	-3.02927	0.00252961	0.900076	-0.00347988
rs3864180	-3.02923	0.00252994	0.900076	-0.00340267
rs8047316	3.02919	0.00253026	0.900076	0.00497543
rs10822337	3.02918	0.00253034	0.900076	0.00342579
rs13267587	3.02909	0.00253112	0.900076	0.00377082
rs7306810	3.02888	0.00253282	0.900076	0.00368768
rs6873063	3.02883	0.00253328	0.900076	0.00478389
rs910974	3.02849	0.00253605	0.900076	0.00349357
rs287414	3.02848	0.00253615	0.900076	0.00348732
rs12166240	-3.02814	0.00253899	0.900076	-0.00360827
rs9383633	-3.028	0.00254014	0.900076	-0.00344417
rs7633524	-3.02785	0.00254142	0.900076	-0.00348493
rs2933052	3.02779	0.00254194	0.900076	0.00343691
rs2959577	3.02779	0.00254194	0.900076	0.00343691
rs7330582	-3.02772	0.00254247	0.900076	-0.00777444
rs17629751	-3.02745	0.00254473	0.900076	-0.00668627
rs12203023	3.02697	0.00254872	0.900076	0.00343043
rs11708737	-3.02665	0.00255136	0.900076	-0.00398794
rs6039732	-3.02607	0.00255622	0.900076	-0.00348104
rs1695967	-3.02589	0.00255776	0.900076	-0.00372462
rs4254182	3.0258	0.0025585	0.900076	0.00368951
rs998624	-3.02577	0.00255878	0.900076	-0.00386989
rs2829925	-3.02522	0.0025633	0.900076	-0.0057245
rs7512495	-3.02508	0.0025645	0.900076	-0.00353256
rs17018121	3.025	0.00256519	0.900076	0.00459064
rs4719863	-3.02489	0.0025661	0.900076	-0.00385234
rs12438149	3.02487	0.00256632	0.900076	0.00331423
rs2684880	3.02457	0.0025688	0.900076	0.00361443
rs12205762	-3.02409	0.00257282	0.900076	-0.00535155
rs9468992	3.02359	0.00257704	0.900076	0.00443851
rs9501106	3.02359	0.00257704	0.900076	0.00443851
rs10223568	3.02359	0.00257704	0.900076	0.00443851
rs4346874	3.02359	0.00257704	0.900076	0.00443851
rs9501595	3.02359	0.00257704	0.900076	0.00443851
rs28575156	3.02359	0.00257704	0.900076	0.00443851
rs1708414	-3.0228	0.00258371	0.900076	-0.00412233
rs677079	-3.02256	0.00258572	0.900076	-0.00555694
rs9369494	3.02229	0.00258803	0.900076	0.00409018
rs9581466	-3.02194	0.00259094	0.900076	-0.00451918
rs683007	3.02173	0.00259273	0.900076	0.00356815
rs7074431	-3.0215	0.0025947	0.900076	-0.00361803
rs10217522	-3.02124	0.00259686	0.900076	-0.00730202
rs1404582	-3.0211	0.00259805	0.900076	-0.00420757
rs1036853	-3.02102	0.00259877	0.900076	-0.00492898
rs4937300	-3.02094	0.00259946	0.900076	-0.00342327
rs12221064	-3.02062	0.00260213	0.900076	-0.00609264
rs7170060	3.02038	0.00260422	0.900076	0.00420114
rs12955466	3.02014	0.0026062	0.900076	0.00526101
rs6715980	3.01993	0.00260802	0.900076	0.00602242
rs1725806	3.0198	0.00260914	0.900076	0.00395847
rs10835931	3.01927	0.00261369	0.900076	0.00451791
rs1990415	3.01926	0.00261376	0.900076	0.00342547
rs4875727	3.01883	0.00261743	0.900076	0.00367647
rs2267097	3.01855	0.00261979	0.900076	0.0052804
rs7272308	3.01827	0.00262221	0.900076	0.00378391
rs1365893	-3.018	0.00262448	0.900076	-0.00384716
rs6683048	-3.01736	0.00263	0.900076	-0.00545194
rs10755911	-3.01731	0.00263038	0.900076	-0.00346918
rs2839580	3.01714	0.00263188	0.900076	0.00351602
rs941299	-3.01695	0.00263355	0.900076	-0.00356671
rs10144556	3.01694	0.00263363	0.900076	0.00339194
rs9316179	3.01682	0.00263464	0.900076	0.00364092
rs185435	3.01667	0.0026359	0.900076	0.00458566
rs34303	3.01666	0.00263602	0.900076	0.00343799
rs10419732	-3.01619	0.00264002	0.900076	-0.00351297
rs6789349	3.01606	0.00264114	0.900076	0.00343162
rs10929427	-3.01605	0.00264127	0.900076	-0.00488887
rs1378473	3.01599	0.00264178	0.900076	0.0035808
rs11238005	-3.01579	0.00264346	0.900076	-0.00371163
rs498461	-3.01569	0.00264439	0.900076	-0.00374519
rs13108980	-3.01548	0.00264615	0.900076	-0.00344875
rs1430191	-3.01454	0.00265431	0.900076	-0.0033362
rs11852498	-3.01447	0.00265485	0.900076	-0.00433778
rs7215998	-3.01445	0.00265504	0.900076	-0.00350251
rs6855619	3.01428	0.0026565	0.900076	0.00367875
rs9549055	3.01427	0.00265665	0.900076	0.00348474
rs2034684	-3.01403	0.00265867	0.900076	-0.0039315
rs17796040	-3.01385	0.0026603	0.900076	-0.00641386
rs9806404	3.01339	0.00266427	0.900076	0.00353051
rs7494379	3.0133	0.00266505	0.900076	0.00381905
rs12594534	-3.0132	0.00266588	0.900076	-0.00697599
rs10489788	3.01291	0.0026684	0.900076	0.00391263
rs914828	3.01249	0.00267211	0.900076	0.00509825
rs7613952	3.0123	0.00267375	0.900076	0.00344096
rs305262	3.01218	0.00267475	0.900076	0.00376063
rs7774436	3.01207	0.00267569	0.900076	0.00487216
rs4875060	-3.01204	0.00267597	0.900076	-0.00624943
rs6476148	-3.01123	0.00268306	0.900076	-0.0039561
rs2732968	3.01118	0.0026835	0.900076	0.003932
rs8025255	3.01095	0.00268549	0.900076	0.00454706
rs10192053	3.01093	0.0026857	0.900076	0.00369148
rs7816622	-3.01068	0.00268791	0.900076	-0.00342165
rs8058203	-3.01056	0.0026889	0.900076	-0.00492965
rs16853574	-3.01054	0.00268911	0.900076	-0.00785657
rs7005232	3.01044	0.00269001	0.900076	0.00355293
rs17657783	3.01018	0.00269227	0.900076	0.00336364
rs17589523	-3.0098	0.00269557	0.900076	-0.00378966
rs12548703	3.00978	0.00269577	0.900076	0.00552479
rs7250175	-3.00963	0.00269711	0.900076	-0.00344624
rs11868879	3.00953	0.00269799	0.900076	0.0050875
rs9393950	-3.00952	0.00269801	0.900076	-0.00371738
rs6966877	3.00904	0.00270222	0.900076	0.00510651
rs1627997	-3.00901	0.00270248	0.900076	-0.00373657
rs10832876	-3.00852	0.00270686	0.900076	-0.003898
rs450404	3.00841	0.00270784	0.900076	0.00340296
rs2276102	-3.00811	0.00271042	0.900076	-0.00381679
rs1882449	3.0079	0.00271227	0.900076	0.00573735
rs6755111	-3.00783	0.00271291	0.900076	-0.00345226
rs953696	-3.00781	0.00271309	0.900076	-0.00369197
rs6074178	-3.00779	0.00271327	0.900076	-0.00350569
rs12368311	-3.00773	0.00271381	0.900076	-0.00384127
rs4339387	-3.00767	0.0027143	0.900076	-0.00475254
rs4755554	3.00752	0.00271561	0.900076	0.0036814
rs16855663	-3.00716	0.00271883	0.900076	-0.00737528
rs16870824	3.00714	0.00271905	0.900076	0.00423686
rs4357177	-3.00698	0.00272048	0.900076	-0.00572659
rs2440906	-3.00645	0.00272514	0.900076	-0.00380095
rs7908849	-3.00615	0.00272782	0.900076	-0.00343434
rs9551077	-3.00591	0.00272989	0.900076	-0.00714694
rs1316439	-3.00585	0.00273046	0.900076	-0.00378921
rs1548576	3.00524	0.00273584	0.900076	0.00611295
rs7749495	-3.00507	0.0027374	0.900076	-0.00369651
rs12093699	-3.00494	0.00273852	0.900076	-0.00374481
rs4854190	-3.00485	0.00273932	0.900076	-0.00541704
rs17609074	3.00478	0.00273993	0.900076	0.00430576
rs3773649	-3.0046	0.00274153	0.900076	-0.00372748
rs984739	3.00448	0.00274264	0.900076	0.00380373
rs604737	-3.00438	0.00274353	0.900076	-0.00399557
rs13013047	-3.00363	0.00275021	0.900076	-0.00388904
rs1022630	3.00354	0.00275105	0.900076	0.00343304
rs6945832	-3.00322	0.00275387	0.900076	-0.00334822
rs32689	3.00318	0.00275428	0.900076	0.00430673
rs6705493	3.00316	0.00275441	0.900076	0.00355294
rs2681554	3.00305	0.00275537	0.900076	0.00343801
rs12055197	3.00272	0.00275839	0.900076	0.00735306
rs7617623	-3.00265	0.00275896	0.900076	-0.00597703
rs9562635	3.00244	0.00276092	0.900076	0.00363277
rs17042520	-3.00238	0.00276145	0.900076	-0.00568659
rs919000	3.00231	0.00276204	0.900076	0.00406399
rs3843947	3.00216	0.00276337	0.900076	0.00348194
rs1572237	3.00203	0.00276454	0.900076	0.00452342
rs7113718	3.00186	0.0027661	0.900076	0.00349545
rs6756821	3.00177	0.00276684	0.900076	0.00465381
rs17035544	3.00165	0.00276793	0.900076	0.00735588
rs406685	-3.00149	0.00276945	0.900076	-0.00424157
rs10742374	-3.0011	0.00277294	0.900076	-0.00373038
rs1093532	3.00103	0.00277359	0.900076	0.00340208
rs1489494	3.0009	0.00277473	0.900076	0.0038273
rs10510164	3.00084	0.00277527	0.900076	0.00536038
rs292858	3.00069	0.00277662	0.900076	0.00459866
rs6731008	3.00065	0.002777	0.900076	0.00493447
rs10013424	3.00063	0.00277713	0.900076	0.00353248
rs13141761	3.00053	0.00277804	0.900076	0.00338652
rs6744911	-3.00043	0.00277894	0.900076	-0.00405705
rs1395265	-3.00027	0.00278038	0.900076	-0.00368864
rs13203722	3.00014	0.00278157	0.900076	0.0053457
rs1170884	-3.00001	0.00278271	0.900076	-0.0037199
rs7255066	2.99997	0.00278314	0.900076	0.00360502
rs330609	-2.99984	0.00278431	0.900076	-0.00343088
rs6695676	-2.9998	0.00278468	0.900076	-0.00435517
rs388192	-2.99978	0.0027848	0.900076	-0.00425391
rs2119217	2.99941	0.00278815	0.900076	0.00656351
rs2109427	2.99939	0.0027884	0.900076	0.00378496
rs7074733	2.99922	0.00278993	0.900076	0.00386683
rs1002486	2.9992	0.00279012	0.900076	0.00490913
rs9263846	2.99906	0.00279135	0.900076	0.0042934
rs12136440	-2.99898	0.0027921	0.900076	-0.00375836
rs4802034	-2.99884	0.00279338	0.900076	-0.00400177
rs17529948	-2.99868	0.00279479	0.900076	-0.00439792
rs6793673	2.99868	0.0027948	0.900076	0.00475935
rs6424279	-2.99847	0.0027967	0.900076	-0.00519399
rs2814819	-2.99847	0.00279673	0.900076	-0.00568581
rs611348	-2.99832	0.00279809	0.900076	-0.00346547
rs9557936	2.99831	0.00279819	0.900076	0.00408832
rs7304782	2.99826	0.00279858	0.900076	0.00356946
rs2823795	-2.99796	0.00280133	0.900076	-0.0034984
rs11662499	2.9979	0.00280192	0.900076	0.00522828
rs7141515	-2.99788	0.00280203	0.900076	-0.00346805
rs16955314	2.99769	0.0028038	0.900076	0.00666784
rs12309527	2.99744	0.00280608	0.900076	0.00472817
rs9306279	-2.99715	0.0028087	0.900076	-0.00392083
rs16969587	2.9971	0.00280916	0.900076	0.00600669
rs17837209	2.99709	0.00280925	0.900076	0.00567368
rs12859347	2.99705	0.0028096	0.900076	0.00338507
rs763452	-2.99673	0.0028125	0.900076	-0.00344869
rs963377	-2.99653	0.00281439	0.900076	-0.00325135
rs9318898	-2.99644	0.0028152	0.900076	-0.00423429
rs1363207	-2.99635	0.002816	0.900076	-0.0034801
rs2051827	-2.99625	0.00281687	0.900076	-0.00701345
rs17122096	-2.99625	0.00281687	0.900076	-0.00701345
rs9300497	2.99623	0.0028171	0.900076	0.00399402
rs1446829	-2.9962	0.00281736	0.900076	-0.0035837
rs11889770	-2.99594	0.0028197	0.900076	-0.00350332
rs1443762	-2.99587	0.00282043	0.900076	-0.00596238
rs7812972	2.99575	0.00282144	0.900076	0.00481377
rs4912916	2.99573	0.00282167	0.900076	0.00733536
rs12094454	-2.99572	0.00282172	0.900076	-0.00598318
rs11167526	2.9957	0.00282191	0.900076	0.00605705
rs12092467	-2.9957	0.00282197	0.900076	-0.00587421
rs2966099	2.99565	0.00282241	0.900076	0.00530458
rs319878	2.99562	0.0028227	0.900076	0.00364448
rs3741277	2.99521	0.00282643	0.900076	0.00450454
rs7130768	2.99521	0.00282643	0.900076	0.00329589
rs1725804	2.99497	0.00282862	0.900076	0.00395086
rs12716953	2.99478	0.00283039	0.900076	0.00350549
rs6709175	2.9947	0.00283108	0.900076	0.00441207
rs2933051	2.99459	0.0028321	0.900076	0.00339865
rs428913	2.99443	0.00283362	0.900076	0.00353755
rs6458390	2.9942	0.00283565	0.900076	0.0039894
rs2001515	-2.99418	0.00283586	0.900076	-0.004347
rs3111813	-2.99412	0.00283639	0.900076	-0.00424112
rs1036596	2.99408	0.00283675	0.900076	0.00490597
rs6870619	2.99404	0.00283712	0.900076	0.00371709
rs2296833	2.99396	0.00283791	0.900076	0.00370466
rs17005641	2.99352	0.00284193	0.900402	0.0074584
rs2414178	2.99338	0.00284323	0.900402	0.00412128
rs7123414	-2.99334	0.00284363	0.900402	-0.00564226
rs17800789	-2.99309	0.00284588	0.90062	-0.00459231
rs8097905	-2.99285	0.00284816	0.900844	-0.00367562
rs545247	-2.9925	0.00285135	0.900864	-0.00345207
rs6541035	-2.99226	0.00285354	0.900864	-0.0038771
rs2869676	2.99176	0.00285818	0.900864	0.0043353
rs3815058	-2.99161	0.00285958	0.900864	-0.00601253
rs1443814	2.9916	0.00285964	0.900864	0.00380328
rs10800813	2.99149	0.00286074	0.900864	0.00339297
rs7203829	-2.9914	0.00286158	0.900864	-0.00369187
rs2834083	2.99133	0.00286215	0.900864	0.00337054
rs232816	-2.99112	0.00286414	0.900864	-0.0034784
rs2660666	2.99099	0.00286534	0.900864	0.00374528
rs7183000	2.99098	0.00286544	0.900864	0.00333556
rs4846113	-2.99047	0.00287013	0.901039	-0.00370802
rs2993589	-2.98994	0.00287507	0.901039	-0.00580575
rs11692971	-2.98984	0.00287603	0.901039	-0.00654543
rs3734031	-2.98978	0.00287659	0.901039	-0.005911
rs317696	-2.98966	0.00287774	0.901039	-0.00435554
rs9469003	2.98946	0.00287958	0.901039	0.00439409
rs1413083	-2.98931	0.00288095	0.901039	-0.00344032
rs707457	-2.98843	0.00288917	0.901039	-0.00499305
rs7186634	2.98842	0.00288928	0.901039	0.00340968
rs2428175	2.98797	0.00289347	0.901039	0.00399485
rs6760801	2.98794	0.00289377	0.901039	0.00518088
rs3742264	2.98786	0.00289454	0.901039	0.00361568
rs12925840	2.98728	0.00289997	0.901039	0.00362545
rs2286111	2.98667	0.00290571	0.901039	0.00334656
rs981823	2.9865	0.0029073	0.901039	0.00377491
rs12729493	-2.98637	0.0029085	0.901039	-0.0039411
rs4440328	2.98611	0.00291094	0.901039	0.00637869
rs12478385	2.986	0.00291197	0.901039	0.00332475
rs7776025	-2.98599	0.00291212	0.901039	-0.00766092
rs3842897	-2.98583	0.00291359	0.901039	-0.00668385
rs2208299	2.98554	0.00291628	0.901039	0.00376989
rs2207888	2.98554	0.00291634	0.901039	0.00366449
rs3993401	2.98546	0.00291708	0.901039	0.0037024
rs9263844	2.98522	0.00291934	0.901039	0.00427254
rs7660707	2.98504	0.00292107	0.901039	0.00347915
rs17015751	-2.98496	0.00292181	0.901039	-0.00603018
rs2343872	2.98488	0.00292253	0.901039	0.00341933
rs2073989	-2.98481	0.00292322	0.901039	-0.00358436
rs1277273	2.9848	0.00292331	0.901039	0.00363841
rs307078	2.98469	0.00292434	0.901039	0.0041107
rs2302758	2.98431	0.0029279	0.901039	0.00621512
rs2132797	2.98421	0.00292887	0.901039	0.00381529
rs1465638	2.9842	0.00292898	0.901039	0.00353314
rs7275426	2.9841	0.00292993	0.901039	0.00335812
rs10148622	2.98403	0.00293062	0.901039	0.00508094
rs2073290	-2.98398	0.00293111	0.901039	-0.0039842
rs7083773	-2.98346	0.00293599	0.901039	-0.00335427
rs7307305	2.98345	0.00293609	0.901039	0.00370081
rs12585074	-2.9833	0.00293756	0.901039	-0.00755623
rs1875088	-2.9832	0.00293846	0.901039	-0.00365524
rs9396834	-2.98292	0.00294112	0.901039	-0.00352621
rs4627822	2.98285	0.00294177	0.901039	0.00469206
rs10913245	2.98273	0.00294295	0.901039	0.00427448
rs12048906	2.98258	0.00294431	0.901039	0.00377192
rs1257210	2.98253	0.00294486	0.901039	0.00373977
rs17741081	-2.98243	0.00294579	0.901039	-0.0069654
rs506791	2.98242	0.00294591	0.901039	0.00333577
rs2236317	2.98238	0.00294629	0.901039	0.00470223
rs2857887	-2.9822	0.00294796	0.901039	-0.00398502
rs9469002	2.98212	0.0029487	0.901039	0.00438689
rs6731083	-2.98206	0.00294934	0.901039	-0.00406328
rs12324980	-2.98199	0.00294996	0.901039	-0.00760406
rs10424226	2.98143	0.00295532	0.901039	0.00374022
rs6441657	2.98131	0.00295645	0.901039	0.00334255
rs4443401	2.98122	0.00295727	0.901039	0.0046504
rs8074144	2.98068	0.00296252	0.901039	0.00405897
rs2679246	-2.98065	0.00296272	0.901039	-0.00365963
rs17234879	-2.98018	0.0029673	0.901039	-0.00426079
rs2578398	-2.97987	0.00297022	0.901039	-0.00477363
rs8076407	2.9797	0.00297185	0.901039	0.00607037
rs12648481	-2.97951	0.0029737	0.901039	-0.00356466
rs11071841	-2.97938	0.0029749	0.901039	-0.00462718
rs9296059	-2.97916	0.00297703	0.901039	-0.00623404
rs3923313	2.97915	0.00297712	0.901039	0.00335642
rs35139949	2.97909	0.00297772	0.901039	0.00386609
rs7004239	-2.97887	0.00297982	0.901039	-0.00342739
rs10839224	-2.97874	0.00298111	0.901039	-0.00611409
rs602197	2.97858	0.00298268	0.901039	0.00394121
rs6559035	-2.97838	0.00298456	0.901039	-0.00340019
rs6745568	2.97798	0.00298839	0.901039	0.00430254
rs2059271	-2.97789	0.00298931	0.901039	-0.00344256
rs553668	2.97786	0.00298959	0.901039	0.00449284
rs10904017	-2.97769	0.00299118	0.901039	-0.00416079
rs29656	2.97769	0.00299125	0.901039	0.00342103
rs4866148	2.97768	0.00299129	0.901039	0.00349402
rs7656258	-2.97765	0.00299156	0.901039	-0.00329891
rs11244632	2.97761	0.002992	0.901039	0.00363094
rs2031644	2.97739	0.00299409	0.901039	0.00418987
rs873258	-2.97726	0.00299538	0.901039	-0.00343915
rs526103	2.97701	0.0029978	0.901039	0.00729374
rs3911553	2.97687	0.00299915	0.901039	0.00372407
rs10406231	-2.97686	0.00299925	0.901039	-0.00362276
rs10762281	2.97673	0.00300044	0.901039	0.0035143
rs4722304	-2.97671	0.00300071	0.901039	-0.00340357
rs10940994	2.97652	0.00300253	0.901039	0.0034171
rs11626913	2.97651	0.00300258	0.901039	0.00333933
rs10896829	-2.97633	0.00300437	0.901039	-0.00330423
rs6755432	-2.97577	0.00300977	0.901039	-0.00348867
rs12209400	2.97575	0.00300993	0.901039	0.00415116
rs7636435	2.97573	0.00301013	0.901039	0.0033981
rs2683221	-2.97571	0.00301034	0.901039	-0.00352809
rs3758582	2.97562	0.00301127	0.901039	0.0039644
rs9543425	2.97514	0.00301595	0.901039	0.00336098
rs3100612	2.97499	0.00301732	0.901039	0.00329361
rs7505635	-2.97475	0.0030197	0.901039	-0.00526538
rs13242229	-2.97456	0.00302154	0.901039	-0.00356528
rs6678087	-2.97428	0.00302426	0.901039	-0.00340569
rs205907	2.97428	0.00302433	0.901039	0.0036549
rs11078677	-2.97422	0.00302483	0.901039	-0.00342779
rs10483647	2.97421	0.00302501	0.901039	0.00428212
rs2171907	-2.97415	0.00302554	0.901039	-0.003344
rs4309121	2.974	0.00302704	0.901039	0.00444761
rs7582041	-2.97397	0.00302731	0.901039	-0.00738138
rs16841113	2.97376	0.00302933	0.901174	0.0064953
rs4998985	-2.97328	0.00303405	0.901436	-0.00393445
rs3900881	2.97323	0.0030345	0.901436	0.00513839
rs1890323	-2.9731	0.00303583	0.901436	-0.00455133
rs12919268	-2.97303	0.00303648	0.901436	-0.00379904
rs4901854	-2.97234	0.00304324	0.902537	-0.00453619
rs4347648	-2.97211	0.00304547	0.902537	-0.00502001
rs10511148	-2.97188	0.00304776	0.902537	-0.00422324
rs2692472	-2.97165	0.00305004	0.902537	-0.0042967
rs12542916	2.97106	0.00305578	0.902537	0.00362511
rs1977894	-2.97096	0.00305679	0.902537	-0.00364771
rs2056220	-2.97087	0.0030577	0.902537	-0.00332794
rs12666880	-2.97082	0.00305816	0.902537	-0.00342819
rs6426645	-2.97082	0.00305822	0.902537	-0.00341388
rs6712652	-2.97078	0.0030586	0.902537	-0.0038895
rs4552364	-2.97059	0.00306044	0.902537	-0.00335302
rs6032802	-2.97059	0.00306048	0.902537	-0.00342962
rs563726	-2.97058	0.00306058	0.902537	-0.0038638
rs661704	-2.97013	0.00306498	0.903147	-0.00385184
rs7034770	2.96986	0.0030676	0.903147	0.00335356
rs6474076	2.96984	0.00306783	0.903147	0.00333062
rs12287327	-2.96968	0.00306948	0.903147	-0.00558471
rs7844529	2.96957	0.0030705	0.903147	0.00353899
rs9307465	-2.96929	0.00307326	0.903446	-0.00357534
rs3093261	-2.96915	0.00307465	0.903446	-0.00343476
rs17005618	2.96852	0.0030809	0.904319	0.00760431
rs11850478	-2.96837	0.00308241	0.904319	-0.00587341
rs1057373	-2.96834	0.00308273	0.904319	-0.00651912
rs2009046	-2.96812	0.00308487	0.904319	-0.00530222
rs17610219	2.96806	0.00308549	0.904319	0.00344045
rs12109219	2.96735	0.00309257	0.905559	0.00377061
rs252802	2.96706	0.00309538	0.905559	0.00343032
rs12702317	2.967	0.00309596	0.905559	0.0034304
rs4970481	-2.967	0.00309601	0.905559	-0.00346543
rs7694687	2.96656	0.00310044	0.905916	0.00402921
rs17415156	2.96645	0.00310147	0.905916	0.00356066
rs8657	-2.96616	0.0031044	0.905916	-0.00425564
rs7868608	2.96608	0.00310516	0.905916	0.0035781
rs6792706	-2.9657	0.00310896	0.905916	-0.00406721
rs10515601	2.96562	0.00310982	0.905916	0.00480466
rs11211460	2.9656	0.00310997	0.905916	0.00333616
rs1870761	2.9656	0.00310999	0.905916	0.00345271
rs12675380	2.96546	0.0031114	0.905916	0.00365693
rs17023366	-2.96528	0.00311318	0.905973	-0.00701493
rs1898422	-2.9646	0.00311998	0.906915	-0.00432367
rs7336222	-2.96442	0.00312184	0.906915	-0.00341265
rs2188869	-2.96417	0.00312429	0.906915	-0.00337259
rs2529481	-2.96407	0.00312537	0.906915	-0.00456929
rs4912922	2.96404	0.00312563	0.906915	0.00470604
rs4835811	-2.9638	0.00312809	0.906915	-0.00378533
rs11115570	-2.96328	0.00313322	0.906915	-0.00334274
rs4776093	-2.96307	0.00313541	0.906915	-0.00360212
rs254797	2.96296	0.00313645	0.906915	0.003409
rs990544	2.96285	0.00313763	0.906915	0.00378818
rs7033149	-2.96253	0.00314085	0.906915	-0.00488977
rs7538876	-2.96232	0.0031429	0.906915	-0.0034961
rs11084019	-2.96232	0.00314296	0.906915	-0.00413245
rs7963807	2.96229	0.00314326	0.906915	0.00353866
rs1570663	-2.9618	0.00314822	0.906915	-0.00432077
rs17347530	-2.96163	0.00314989	0.906915	-0.00455694
rs9889374	-2.96127	0.00315362	0.906915	-0.00375649
rs12146962	-2.96113	0.00315503	0.906915	-0.00338516
rs10918095	-2.96088	0.00315749	0.906915	-0.0039625
rs10978695	-2.96088	0.00315756	0.906915	-0.00668367
rs673973	2.96066	0.00315976	0.906915	0.00334183
rs293305	-2.96043	0.0031621	0.906915	-0.00472343
[truncated: 28,911 more rows]
