# Supplementary material for: Genome-Wide Association and Mechanistic Studies Indicate That Immune Response Contributes to Alzheimer’s Disease Development
Source: Front Genet. 2018 Sep 24;9:410. doi: 10.3389/fgene.2018.00410 (PMC6166008; doi:10.3389/fgene.2018.00410)
Supplement: Supplementary file 3 [file Table_3.XLSX]

## Sheet: trans_ABETA_NC_2-26-18
SNP	Statistic	p-value	FDR	Beta
rs4420638	9.60173	9.51439e-21	5.47393e-15	274.639
rs769449	9.04316	1.10543e-18	3.17995e-13	301.146
rs157582	8.12111	1.71663e-15	3.2921e-10	235.582
rs2075650	7.91145	8.33915e-15	1.19945e-09	260.577
rs7822459	-5.54187	4.04907e-08	0.00465912	-308.26
rs1160985	-4.70388	3.00045e-06	0.287709	-131.13
rs784463	-4.6625	3.65247e-06	0.300197	-186.427
rs7267810	4.53302	6.69159e-06	0.374112	123.94
rs7856157	-4.50536	7.60061e-06	0.374112	-143.919
rs6030238	-4.49531	7.95949e-06	0.374112	-152.125
rs2179218	-4.49093	8.12088e-06	0.374112	-178.028
rs6461923	-4.48242	8.44366e-06	0.374112	-122.951
rs4719830	4.47841	8.59975e-06	0.374112	121.75
rs4241767	-4.46594	9.10355e-06	0.374112	-152.105
rs9809799	-4.44737	9.90605e-06	0.379951	-176.955
rs157580	-4.36216	1.45413e-05	0.522881	-124.817
rs4629751	-4.29427	1.96518e-05	0.665078	-128.751
rs8067705	4.24269	2.4637e-05	0.716292	118.17
rs1945090	-4.19536	3.02544e-05	0.716292	-149.376
rs7527281	-4.19351	3.04965e-05	0.716292	-149.272
rs12330861	-4.18955	3.1022e-05	0.716292	-166.569
rs13098737	4.17858	3.25225e-05	0.716292	148.432
rs12639259	-4.17658	3.28035e-05	0.716292	-160.113
rs6425181	-4.16226	3.48847e-05	0.716292	-147.831
rs10798210	-4.16226	3.48847e-05	0.716292	-147.831
rs12142669	-4.15446	3.60711e-05	0.716292	-147.596
rs2546229	-4.14839	3.70192e-05	0.716292	-171.035
rs7222400	4.12952	4.0124e-05	0.716292	114.679
rs8106922	-4.12063	4.16706e-05	0.716292	-118.151
rs4811903	4.1069	4.41714e-05	0.716292	115.191
rs7686843	4.10162	4.51708e-05	0.716292	118.827
rs3900881	-4.09515	4.64243e-05	0.716292	-170.837
rs12670137	-4.08587	4.82815e-05	0.716292	-139.94
rs8123429	-4.07877	4.97484e-05	0.716292	-142.708
rs9912200	4.07579	5.03758e-05	0.716292	113.93
rs335200	4.07395	5.07681e-05	0.716292	189.266
rs9405144	-4.07077	5.14527e-05	0.716292	-146.972
rs8073343	4.06953	5.17219e-05	0.716292	113.337
rs13359900	-4.06731	5.22061e-05	0.716292	-224.479
rs17782239	4.06038	5.37483e-05	0.716292	113.837
rs13250982	-4.05809	5.42677e-05	0.716292	-195.865
rs9528586	4.04152	5.81675e-05	0.716292	113.384
rs8192100	-4.039	5.87822e-05	0.716292	-155.178
rs10739757	-4.03296	6.02845e-05	0.716292	-173.606
rs872346	4.02744	6.16889e-05	0.716292	112.845
rs12141456	4.01458	6.50802e-05	0.716292	148.145
rs17615381	4.01016	6.62866e-05	0.716292	154.311
rs6539676	-4.00123	6.87882e-05	0.716292	-125.843
rs13273913	-3.99752	6.98538e-05	0.716292	-186.487
rs6816216	-3.99441	7.07571e-05	0.716292	-145.854
rs7224181	3.98973	7.21422e-05	0.716292	110.754
rs17483876	-3.98805	7.26444e-05	0.716292	-147.951
rs11562947	-3.97997	7.51073e-05	0.716292	-202.418
rs4594033	-3.9731	7.72652e-05	0.716292	-142.213
rs476542	-3.96908	7.85557e-05	0.716292	-111.326
rs2969502	-3.96332	8.04404e-05	0.716292	-156.562
rs3792091	3.95792	8.22433e-05	0.716292	110.068
rs4875598	-3.95581	8.29595e-05	0.716292	-111.605
rs1019995	-3.95362	8.37069e-05	0.716292	-169.695
rs9792403	-3.95067	8.47244e-05	0.716292	-172.105
rs6859	3.94996	8.4972e-05	0.716292	105.791
rs4426692	-3.94872	8.54047e-05	0.716292	-109.737
rs1569068	-3.94772	8.57566e-05	0.716292	-120.086
rs7972144	-3.9452	8.6647e-05	0.716292	-123.741
rs870226	-3.94431	8.6962e-05	0.716292	-129.103
rs2305569	3.94099	8.81514e-05	0.716292	106.021
rs383567	3.93807	8.92116e-05	0.716292	120.964
rs6842529	-3.93379	9.07845e-05	0.716292	-124.004
rs3900940	3.93017	9.21361e-05	0.716292	119.521
rs2302136	-3.92897	9.25865e-05	0.716292	-107.957
rs7304782	-3.91995	9.60556e-05	0.716292	-112.721
rs2159179	-3.91375	9.85092e-05	0.716292	-107.378
rs1109559	-3.91182	9.92838e-05	0.716292	-108.561
rs7299801	3.91149	9.94171e-05	0.716292	118.805
rs473015	3.91081	9.96919e-05	0.716292	103.874
rs1994423	-3.91037	9.98719e-05	0.716292	-109.528
rs1051431	-3.89862	0.000104751	0.716292	-116.19
rs17510289	-3.89805	0.000104992	0.716292	-107.128
rs10487645	-3.89677	0.000105539	0.716292	-189.204
rs1565004	-3.89653	0.00010564	0.716292	-123.71
rs16952588	-3.89161	0.000107765	0.716292	-182.405
rs7580389	-3.89126	0.000107917	0.716292	-191.423
rs4075911	-3.89103	0.000108019	0.716292	-155.722
rs10957070	3.88881	0.000108994	0.716292	122.924
rs2270073	-3.88847	0.000109143	0.716292	-106.975
rs10759158	-3.88807	0.000109321	0.716292	-136.309
rs7231415	3.88723	0.000109692	0.716292	158.945
rs1790123	-3.88422	0.000111032	0.716292	-123.594
rs929569	-3.88147	0.000112276	0.716292	-105.954
rs7154423	-3.88015	0.000112876	0.716292	-123.901
rs870722	-3.87231	0.0001165	0.716292	-119.62
rs2936891	-3.87215	0.000116572	0.716292	-173.271
rs10846489	-3.87175	0.00011676	0.716292	-107.346
rs11036227	3.87118	0.000117031	0.716292	115.886
rs13337856	-3.8641	0.000120413	0.729239	-103.24
rs2420480	3.8578	0.000123498	0.733346	106.955
rs1363189	3.85603	0.000124382	0.733346	119.244
rs9734817	-3.85476	0.00012502	0.733346	-195.575
rs345978	-3.85232	0.000126249	0.733346	-149.444
rs7660707	-3.84691	0.000129018	0.733346	-108.209
rs690111	-3.84459	0.000130221	0.733346	-120.527
rs6834535	-3.84223	0.000131457	0.733346	-99.4168
rs9909279	3.83992	0.000132678	0.733346	119.719
rs474778	-3.83979	0.000132744	0.733346	-107.536
rs11700216	3.83774	0.000133838	0.733346	106.669
rs17047819	-3.82436	0.000141178	0.755207	-157.268
rs2502289	3.8218	0.00014263	0.755207	169.854
rs6664207	3.81847	0.000144533	0.755207	110.601
rs2444664	3.81494	0.000146579	0.755207	169.256
rs1879379	-3.81475	0.000146688	0.755207	-105.525
rs11099512	3.81469	0.000146722	0.755207	108.979
rs2107552	-3.81419	0.000147016	0.755207	-114.573
rs507963	-3.80864	0.000150293	0.763479	-106.753
rs13338795	-3.8062	0.000151756	0.763479	-102.004
rs8080713	-3.7929	0.00015997	0.763479	-124.649
rs7527253	3.79263	0.000160146	0.763479	135.507
rs11251596	-3.79231	0.000160346	0.763479	-170.736
rs2832729	-3.78949	0.000162145	0.763479	-119.881
rs8067532	-3.78708	0.000163697	0.763479	-133.898
rs740150	-3.78652	0.000164063	0.763479	-125.624
rs6016791	-3.78617	0.000164286	0.763479	-115.538
rs7712590	-3.78354	0.000166003	0.763479	-126.413
rs2574861	-3.78305	0.000166327	0.763479	-160.733
rs28619954	-3.78007	0.000168295	0.763479	-144.46
rs984007	3.77639	0.000170756	0.763479	115.622
rs16919538	-3.77559	0.000171296	0.763479	-213.691
rs7221948	-3.77169	0.000173943	0.763479	-107.843
rs9893680	-3.77028	0.000174914	0.763479	-108.961
rs10155856	-3.76974	0.000175286	0.763479	-112.621
rs7041935	-3.76945	0.000175485	0.763479	-180.569
rs17056907	3.76847	0.000176167	0.763479	145.377
rs16964067	-3.76689	0.000177263	0.763479	-145.003
rs6030295	-3.76523	0.000178428	0.763479	-102.046
rs12609817	-3.76432	0.000179066	0.763479	-104.176
rs16841113	-3.76101	0.000181408	0.763479	-197.79
rs1145724	-3.75965	0.000182384	0.763479	-132.143
rs926832	3.7573	0.000184075	0.763479	106.353
rs11981431	-3.75597	0.000185034	0.763479	-112.569
rs5766565	-3.75593	0.000185063	0.763479	-109.388
rs11563250	-3.75302	0.000187191	0.763479	-153.358
rs6953295	-3.75197	0.000187966	0.763479	-125.957
rs3845519	3.74986	0.000189527	0.763479	109.504
rs35681305	-3.74954	0.000189764	0.763479	-146.95
rs2613588	-3.74667	0.000191908	0.766741	-143.783
rs10260099	3.74315	0.000194568	0.772009	105.894
rs28569885	-3.73711	0.000199223	0.782646	-112.777
rs2193968	3.73615	0.00019997	0.782646	104.327
rs2074953	-3.72531	0.000208613	0.787855	-107.788
rs1586959	-3.72398	0.000209693	0.787855	-146.46
rs2969506	-3.72036	0.000212668	0.787855	-131.955
rs403608	3.71926	0.000213585	0.787855	103.392
rs6960287	-3.71884	0.000213931	0.787855	-111.509
rs11032431	3.71836	0.000214335	0.787855	178.447
rs2406371	3.71434	0.000217712	0.787855	113.992
rs1727302	-3.71419	0.000217836	0.787855	-108.738
rs17615036	3.71413	0.00021789	0.787855	143.708
rs791059	-3.71041	0.00022106	0.787855	-105.555
rs821118	-3.70754	0.000223538	0.787855	-112.222
rs9402199	-3.70533	0.000225463	0.787855	-104.675
rs7586006	-3.70262	0.000227839	0.787855	-148.731
rs12650942	3.7008	0.000229459	0.787855	105.536
rs9453319	3.69967	0.000230462	0.787855	107.346
rs7952595	-3.69829	0.000231694	0.787855	-113.865
rs2094873	3.6972	0.000232681	0.787855	109.379
rs6532148	-3.69614	0.000233639	0.787855	-102.591
rs17469836	-3.69386	0.000235706	0.787855	-97.6957
rs2494316	-3.69248	0.000236967	0.787855	-112.965
rs285055	-3.69226	0.00023717	0.787855	-100.021
rs6871443	-3.68797	0.000241139	0.787855	-103.742
rs1444565	-3.68708	0.000241962	0.787855	-103.316
rs10199882	-3.68687	0.000242162	0.787855	-148.139
rs17158652	-3.68477	0.000244133	0.787855	-162.757
rs17549476	3.68372	0.000245128	0.787855	142.805
rs10091677	-3.68043	0.00024826	0.787855	-117.997
rs11580565	3.6798	0.000248861	0.787855	98.0717
rs7705993	-3.67934	0.000249308	0.787855	-100.519
rs2153332	-3.67708	0.00025148	0.787855	-101.964
rs39670	-3.6745	0.000254	0.787855	-116.622
rs11889562	-3.67354	0.000254942	0.787855	-182.887
rs451643	3.67298	0.000255491	0.787855	107.236
rs2544094	-3.67283	0.000255638	0.787855	-106.545
rs2832754	-3.67272	0.000255744	0.787855	-136.938
rs12297204	3.67137	0.000257073	0.787855	111
rs571979	-3.67113	0.000257312	0.787855	-103.001
rs6890588	3.67102	0.000257421	0.787855	102.448
rs6453606	3.66696	0.00026147	0.787855	102.793
rs9834815	3.66182	0.000266687	0.787855	104.452
rs4862197	-3.66066	0.000267883	0.787855	-111.859
rs6467431	-3.65929	0.000269294	0.787855	-162.238
rs3088365	3.65782	0.000270817	0.787855	102.093
rs11130857	-3.65647	0.00027222	0.787855	-115.845
rs11976455	-3.65616	0.000272546	0.787855	-122.753
rs1618748	3.65581	0.000272908	0.787855	98.3581
rs1536262	3.65551	0.000273226	0.787855	99.7457
rs12126986	3.64938	0.000279719	0.787855	143.784
rs9543662	3.64838	0.00028079	0.787855	100.063
rs2075315	-3.64772	0.000281508	0.787855	-203.655
rs6709175	-3.64651	0.000282815	0.787855	-130.032
rs7428834	-3.64632	0.000283014	0.787855	-97.5358
rs7432669	-3.64563	0.000283759	0.787855	-97.2626
rs17515274	3.64411	0.000285417	0.787855	103.853
rs2428769	3.64211	0.000287611	0.787855	103.099
rs6986543	3.64184	0.000287903	0.787855	105.699
rs2836737	3.64124	0.00028857	0.787855	108.546
rs716357	3.64103	0.000288797	0.787855	101.789
rs4921150	-3.6409	0.000288943	0.787855	-145.944
rs4663335	-3.6399	0.000290051	0.787855	-141.834
rs2055496	-3.63888	0.000291185	0.787855	-213.544
rs242622	3.63809	0.000292059	0.787855	102.698
rs435887	3.63655	0.000293786	0.787855	98.4072
rs6442919	3.63574	0.000294695	0.787855	136.474
rs4916612	-3.63535	0.000295134	0.787855	-151.753
rs3828309	3.63208	0.000298834	0.787855	97.6915
rs6442013	-3.63163	0.000299351	0.787855	-179.896
rs1926936	-3.63141	0.000299603	0.787855	-202.524
rs1879380	-3.62954	0.000301751	0.787855	-116.766
rs9522317	-3.62903	0.000302332	0.787855	-108.265
rs3991209	3.62825	0.000303226	0.787855	97.4295
rs2695478	-3.62734	0.000304283	0.787855	-117.277
rs4530357	-3.62642	0.000305356	0.787855	-99.4706
rs11100508	-3.62403	0.000308151	0.787855	-109.2
rs2918072	3.62222	0.000310278	0.787855	102.508
rs897486	-3.61947	0.000313534	0.787855	-101.04
rs2553828	3.61839	0.000314832	0.787855	102.035
rs891674	-3.61826	0.00031498	0.787855	-100.452
rs12616285	-3.61732	0.000316109	0.787855	-137.88
rs17584885	-3.61707	0.000316409	0.787855	-97.6697
rs12587929	-3.61509	0.0003188	0.787855	-102.289
rs7962663	3.61184	0.000322756	0.787855	99.3513
rs17182621	3.61157	0.000323091	0.787855	100.889
rs9630865	-3.61114	0.00032362	0.787855	-129.171
rs4147590	-3.60885	0.000326435	0.787855	-119.908
rs3743478	-3.60876	0.000326549	0.787855	-113.144
rs6462750	-3.60629	0.000329619	0.787855	-133.057
rs2479028	-3.60521	0.000330979	0.787855	-98.044
rs1047481	3.60391	0.000332609	0.787855	100.698
rs1002612	-3.60296	0.000333812	0.787855	-97.8763
rs7338774	3.6017	0.000335407	0.787855	105.897
rs6046801	3.60154	0.000335609	0.787855	105.208
rs3792111	3.59895	0.000338918	0.787855	96.5432
rs206526	-3.59731	0.000341019	0.787855	-105.586
rs12321766	-3.59646	0.000342126	0.787855	-99.9641
rs11152938	3.59556	0.000343296	0.787855	101.043
rs1391530	3.59465	0.000344467	0.787855	104.517
rs579682	-3.594	0.000345318	0.787855	-108.467
rs11783979	3.59362	0.000345817	0.787855	97.2938
rs9388752	-3.59204	0.000347892	0.787855	-111.876
rs10490092	3.59139	0.000348736	0.787855	137.438
rs1392331	-3.5909	0.000349389	0.787855	-187.556
rs4812595	3.59071	0.000349638	0.787855	100.303
rs1538185	-3.59028	0.000350208	0.787855	-126.975
rs11004071	-3.58758	0.000353797	0.787855	-193.907
rs10106061	-3.58678	0.000354867	0.787855	-140.095
rs7541884	-3.58486	0.000357438	0.787855	-156.599
rs11732306	3.58222	0.000361018	0.787855	101.108
rs9969220	3.58201	0.000361302	0.787855	100.862
rs2241880	3.5815	0.000362003	0.787855	96.2732
rs2241879	3.5815	0.000362003	0.787855	96.2732
rs1402949	-3.58146	0.000362049	0.787855	-198.512
rs6075644	3.58052	0.000363333	0.787855	104.606
rs6682352	-3.58021	0.000363764	0.787855	-130.112
rs12322888	-3.57993	0.000364149	0.787855	-111.284
rs12668093	-3.57925	0.000365083	0.787855	-136.204
rs7775641	3.57886	0.000365616	0.787855	101.121
rs728415	3.57864	0.000365918	0.787855	103.254
rs2674061	3.57851	0.000366095	0.787855	104.122
rs4610115	-3.57815	0.000366595	0.787855	-109.067
rs7013582	-3.57594	0.000369665	0.787855	-104.314
rs1329381	-3.57522	0.000370664	0.787855	-113.337
rs11929434	-3.57505	0.000370893	0.787855	-134.136
rs11147593	-3.5742	0.00037208	0.787855	-111.418
rs9941466	3.57392	0.000372474	0.787855	210.565
rs2837499	-3.57237	0.000374657	0.788526	-98.7117
rs441202	3.57175	0.000375533	0.788526	93.0553
rs7771912	-3.56961	0.00037856	0.791613	-98.735
rs12967276	3.56695	0.000382359	0.791613	121.472
rs11830103	-3.5667	0.000382726	0.791613	-110.917
rs7608404	-3.56459	0.000385772	0.791613	-105.724
rs6694771	-3.56445	0.000385968	0.791613	-126.512
rs3935773	3.56415	0.000386405	0.791613	115.276
rs2045851	-3.56252	0.000388769	0.791613	-108.943
rs7599719	-3.56138	0.000390445	0.791613	-119.913
rs12493932	-3.56084	0.000391227	0.791613	-136.652
rs4060649	-3.55972	0.000392883	0.791613	-120.616
rs2289474	3.55939	0.000393371	0.791613	95.9158
rs4846219	3.55774	0.000395808	0.791613	97.3548
rs2257056	-3.55657	0.000397545	0.791613	-94.2369
rs2242592	-3.55309	0.000402761	0.791613	-99.1643
rs728032	-3.55115	0.000405685	0.791613	-127.829
rs2246345	-3.55051	0.00040666	0.791613	-121.187
rs11052483	-3.55008	0.000407314	0.791613	-175.418
rs1843860	-3.54965	0.000407968	0.791613	-99.752
rs234538	-3.54928	0.000408539	0.791613	-103.326
rs1006826	3.54861	0.000409568	0.791613	113.972
rs12605652	3.54773	0.000410914	0.791613	99.6008
rs7254071	3.54755	0.000411183	0.791613	122.757
rs9375683	-3.54674	0.000412443	0.791613	-119.703
rs11677203	-3.54622	0.000413233	0.791613	-105.737
rs11583382	3.54545	0.000414431	0.791613	95.1363
rs9901650	-3.54494	0.000415226	0.791613	-171.133
rs10837582	3.54428	0.00041624	0.791613	102.201
rs17800789	3.5441	0.000416525	0.791613	131.617
rs6806773	3.54386	0.000416905	0.791613	118.003
rs4980613	3.54256	0.000418925	0.79164	97.0662
rs253211	-3.54154	0.000420526	0.79164	-111.742
rs234534	-3.54121	0.000421047	0.79164	-119.997
rs4906708	-3.53805	0.000426039	0.795627	-106.998
rs1041933	-3.53805	0.000426039	0.795627	-106.998
rs12929378	-3.53724	0.000427316	0.795627	-102.819
rs17226118	3.53465	0.000431473	0.797419	124.69
rs2881646	-3.53412	0.000432318	0.797419	-167.676
rs7762370	-3.5335	0.000433321	0.797419	-211.022
rs10492969	3.53031	0.000438499	0.797419	96.9766
rs387083	-3.52923	0.00044027	0.797419	-99.071
rs11113906	3.52869	0.000441155	0.797419	105.226
rs9465656	-3.52823	0.000441914	0.797419	-147.156
rs9690648	-3.52757	0.000442994	0.797419	-165.721
rs1106240	-3.52714	0.000443704	0.797419	-114.45
rs11855196	-3.52624	0.000445195	0.797419	-108.188
rs2819395	3.52556	0.00044631	0.797419	100.681
rs803576	3.52455	0.000447999	0.797419	132.847
rs8192846	-3.52447	0.000448121	0.797419	-119.364
rs1060105	-3.52409	0.000448769	0.797419	-113.84
rs12476617	-3.52353	0.000449692	0.797419	-109.14
rs4985929	3.52248	0.000451456	0.797419	101.679
rs7776123	3.52225	0.000451841	0.797419	98.0541
rs993532	3.52124	0.000453539	0.797967	129.469
rs7738751	-3.51995	0.000455711	0.799345	-207.827
rs12431457	3.51886	0.00045757	0.800166	98.3388
rs4817966	3.51612	0.000462244	0.803109	101.909
rs4948976	-3.51571	0.000462947	0.803109	-98.7129
rs325231	-3.51428	0.000465409	0.803109	-123.525
rs11017887	-3.51376	0.000466301	0.803109	-207.43
rs10458129	-3.51349	0.00046678	0.803109	-180.435
rs4142486	3.51293	0.000467734	0.803109	150.439
rs6275	-3.51219	0.000469024	0.803109	-98.8697
rs2279584	3.51117	0.000470806	0.80322	169.07
rs17414396	-3.51055	0.000471881	0.80322	-123.256
rs9565098	3.50905	0.00047451	0.805313	158.512
rs16833290	-3.50647	0.000479061	0.809355	-132.429
rs7356880	-3.50611	0.000479706	0.809355	-209.439
rs2794606	-3.50373	0.000483945	0.814119	-105.334
rs4128998	-3.50264	0.000485896	0.815018	-127.534
rs1421942	3.50073	0.000489356	0.816076	95.0195
rs9328361	-3.50005	0.000490579	0.816076	-138.381
rs2704335	3.49729	0.000495612	0.816076	98.6813
rs227665	-3.49627	0.000497471	0.816076	-98.0261
rs17241659	3.49576	0.000498408	0.816076	115.069
rs17550821	3.49566	0.000498599	0.816076	121.523
rs4548008	3.49454	0.000500656	0.816076	117.872
rs11209501	-3.49345	0.00050267	0.816076	-165.646
rs4846221	-3.49337	0.000502829	0.816076	-96.0061
rs1004878	-3.49281	0.000503861	0.816076	-206.913
rs3733399	3.49228	0.000504861	0.816076	126.341
rs11857294	-3.49224	0.000504923	0.816076	-109.139
rs28458312	-3.49154	0.000506229	0.816076	-108.262
rs13030874	-3.49108	0.000507087	0.816076	-113.788
rs176177	3.48963	0.000509813	0.816076	103.534
rs10491477	3.48924	0.000510548	0.816076	207.998
rs16822413	3.48919	0.000510639	0.816076	110.103
rs28625019	-3.48577	0.000517102	0.816493	-113.544
rs6432294	-3.48568	0.000517284	0.816493	-116.686
rs10846406	3.48397	0.00052055	0.816493	97.541
rs2089045	-3.48365	0.000521171	0.816493	-92.8902
rs2287492	-3.48319	0.000522036	0.816493	-96.363
rs1872056	3.48171	0.000524887	0.816493	109.514
rs17028820	3.48133	0.000525637	0.816493	127.841
rs10187822	-3.48119	0.000525908	0.816493	-93.5307
rs719094	3.48088	0.000526496	0.816493	106.82
rs17662793	3.48085	0.000526566	0.816493	107.272
rs100611	3.47924	0.000529679	0.816493	124.472
rs4507768	3.47859	0.000530952	0.816493	98.5343
rs12570830	-3.47797	0.000532159	0.816493	-170.951
rs10815034	-3.47793	0.00053224	0.816493	-104.164
rs4678001	-3.47737	0.000533346	0.816493	-96.3111
rs16905872	-3.47723	0.000533607	0.816493	-188.197
rs6895071	-3.47394	0.0005401	0.820697	-132.463
rs2424343	3.47358	0.000540819	0.820697	101.067
rs10784723	3.4718	0.00054436	0.820697	95.5284
rs213566	3.47169	0.000544575	0.820697	127.729
rs6838769	-3.47155	0.000544854	0.820697	-101.06
rs2670926	-3.47136	0.000545235	0.820697	-170.621
rs6968910	-3.47063	0.00054671	0.820697	-95.1105
rs9909573	-3.46974	0.000548485	0.820697	-121.246
rs10211429	-3.46633	0.000555394	0.820697	-103.213
rs6536234	3.46597	0.000556131	0.820697	98.1954
rs3127061	-3.46565	0.000556779	0.820697	-133.955
rs6895773	-3.46477	0.000558577	0.820697	-137.218
rs1865341	3.46408	0.000559987	0.820697	114.312
rs1557188	-3.46399	0.00056017	0.820697	-172.663
rs12088170	-3.46325	0.000561701	0.820697	-101.486
rs4482220	-3.46317	0.000561858	0.820697	-110.105
rs1977036	-3.46293	0.00056235	0.820697	-147.701
rs10965553	3.46248	0.000563287	0.820697	143.053
rs233821	3.46172	0.000564849	0.820697	97.0961
rs7380441	-3.4617	0.000564885	0.820697	-133.092
rs2352821	3.46053	0.00056731	0.822145	94.0649
rs987356	-3.45911	0.000570273	0.824362	-103.658
rs3745518	-3.4583	0.000571958	0.824727	-98.3628
rs10504678	-3.45754	0.00057356	0.824968	-196.741
rs2298840	-3.45387	0.000581296	0.82504	-115.986
rs11831633	-3.4537	0.000581669	0.82504	-112.921
rs12460535	-3.45324	0.000582643	0.82504	-98.3061
rs13411660	-3.4526	0.000583994	0.82504	-93.0801
rs2230931	-3.45253	0.00058415	0.82504	-115.473
rs7976582	-3.45253	0.00058416	0.82504	-96.2473
rs12615983	-3.45164	0.000586059	0.82504	-99.989
rs17133152	3.45128	0.000586813	0.82504	95.5992
rs1045100	-3.45112	0.000587164	0.82504	-93.1475
rs4544137	-3.45076	0.00058795	0.82504	-191.517
rs2359908	-3.44955	0.000590551	0.826673	-190.339
rs17544008	-3.44649	0.000597168	0.82832	-174.065
rs10877945	3.44643	0.000597304	0.82832	94.3612
rs7494316	3.44634	0.000597487	0.82832	96.816
rs2238183	-3.44516	0.000600075	0.82832	-100.351
rs26680	3.44464	0.000601209	0.82832	140.573
rs779885	3.44445	0.000601634	0.82832	96.7332
rs1124376	3.44437	0.000601805	0.82832	120.722
rs1866474	-3.44305	0.000604699	0.829108	-113.075
rs305059	-3.44252	0.000605871	0.829108	-92.4097
rs7853027	-3.44207	0.00060686	0.829108	-105.389
rs10844474	-3.44148	0.000608178	0.829108	-170.13
rs10477215	-3.44085	0.000609583	0.829108	-102.904
rs2704324	3.44008	0.000611293	0.829472	98.1031
rs2972819	-3.43874	0.000614265	0.831066	-119.298
rs10924169	-3.43804	0.00061583	0.831066	-161.577
rs705807	-3.43656	0.000619155	0.831066	-160.957
rs4870294	-3.43617	0.000620038	0.831066	-139.09
rs11762037	-3.43595	0.000620547	0.831066	-113.158
rs2038553	-3.43569	0.000621134	0.831066	-114.528
rs2859410	-3.43108	0.000631622	0.835265	-118.246
rs17724970	3.43004	0.000634027	0.835265	164.802
rs2000639	3.43002	0.000634069	0.835265	102.173
rs950719	3.4297	0.000634797	0.835265	187.846
rs11110982	3.42964	0.000634941	0.835265	164.765
rs11882409	3.42826	0.000638124	0.835265	101.888
rs11893043	3.42761	0.000639644	0.835265	100.004
rs10910131	3.42605	0.000643258	0.835265	129.737
rs13255660	-3.42543	0.000644713	0.835265	-128.935
rs721302	3.42542	0.000644742	0.835265	95.1351
rs6601975	-3.42376	0.000648624	0.835265	-103.894
rs867924	-3.42303	0.000650359	0.835265	-114.429
rs672888	-3.42176	0.000653352	0.835265	-95.0319
rs6458390	-3.4215	0.000653964	0.835265	-110.353
rs7255408	3.41953	0.000658646	0.835265	102.669
rs11636972	3.4188	0.0006604	0.835265	107.217
rs11259266	-3.41829	0.000661633	0.835265	-137.44
rs931203	-3.41823	0.000661772	0.835265	-176.401
rs11968591	3.41793	0.000662482	0.835265	95.3789
rs1466516	3.41702	0.000664677	0.835265	99.0735
rs11259267	-3.41691	0.000664942	0.835265	-136.483
rs4516479	3.4169	0.000664953	0.835265	132.941
rs1373845	-3.41681	0.000665179	0.835265	-177.432
rs10519148	3.41581	0.000667578	0.835265	112.428
rs903196	3.41571	0.000667821	0.835265	104.189
rs492085	-3.41571	0.000667823	0.835265	-151.202
rs10814999	-3.41568	0.000667898	0.835265	-110
rs1592245	-3.41553	0.000668259	0.835265	-169.804
rs37674	-3.41438	0.000671053	0.835265	-158.61
rs8192627	-3.41388	0.00067227	0.835265	-186.331
rs6495705	-3.41373	0.000672643	0.835265	-100.21
rs760170	-3.41359	0.000672983	0.835265	-93.5871
rs944616	-3.41294	0.000674552	0.835265	-118.473
rs10249546	3.41277	0.000674962	0.835265	114.388
rs17571905	3.41272	0.000675085	0.835265	97.9285
rs11052034	-3.41136	0.000678417	0.837585	-94.0524
rs12043526	-3.41076	0.000679888	0.837604	-99.7893
rs17001761	-3.40893	0.000684416	0.840411	-143.087
rs2077535	3.40758	0.00068776	0.840411	94.9728
rs2246920	-3.40741	0.000688184	0.840411	-146.364
rs700940	3.40722	0.000688646	0.840411	91.9278
rs1693628	3.4061	0.00069143	0.840411	133.106
rs934945	3.40549	0.000692968	0.840411	118.67
rs532813	3.40454	0.000695351	0.840411	96.346
rs7107251	-3.40392	0.000696903	0.840411	-166.111
rs12666664	3.40374	0.000697345	0.840411	115.883
rs28924721	3.4034	0.000698213	0.840411	91.5252
rs7268184	3.40298	0.000699268	0.840411	140.02
rs1685549	-3.40281	0.000699695	0.840411	-101.015
rs10074473	-3.40196	0.000701841	0.841233	-96.3979
rs10854884	-3.4004	0.000705811	0.843065	-94.2652
rs2289977	3.39965	0.000707712	0.843065	167.193
rs7131043	-3.39963	0.000707766	0.843065	-116.071
rs6962730	-3.39803	0.000711862	0.846191	-131.522
rs11986160	-3.3967	0.00071527	0.846394	-101.736
rs7091918	-3.3963	0.000716309	0.846394	-90.098
rs269876	3.39581	0.000717584	0.846394	98.1285
rs2097455	3.39471	0.000720424	0.846394	114.971
rs6597054	-3.39442	0.000721179	0.846394	-157.2
rs3014917	-3.39405	0.00072214	0.846394	-91.0828
rs10886259	3.39398	0.00072233	0.846394	94.1223
rs17006610	3.39236	0.000726554	0.849003	116.94
rs11588896	3.39189	0.000727786	0.849003	139.402
rs2600316	-3.38989	0.000733023	0.849003	-91.8011
rs1567961	-3.38832	0.000737178	0.849003	-96.7118
rs4719863	3.38745	0.000739478	0.849003	104.374
rs10490861	-3.38743	0.00073955	0.849003	-189.641
rs3953980	-3.38606	0.000743186	0.849003	-195.718
rs755203	-3.38507	0.000745848	0.849003	-92.924
rs9522321	-3.38504	0.000745929	0.849003	-102.006
rs13291990	3.38435	0.000747771	0.849003	97.608
rs2479030	-3.38419	0.000748194	0.849003	-92.7447
rs6462756	-3.38367	0.000749593	0.849003	-118.697
rs6022158	-3.38305	0.000751276	0.849003	-183.011
rs7947959	-3.38304	0.000751311	0.849003	-104.434
rs11654856	-3.38288	0.00075173	0.849003	-110.448
rs2115706	3.38283	0.000751865	0.849003	101.688
rs7753901	-3.38258	0.000752535	0.849003	-119.01
rs945488	3.3812	0.000756277	0.849003	94.1906
rs884206	-3.38092	0.000757026	0.849003	-169.967
rs1914243	-3.38072	0.000757585	0.849003	-116.216
rs9826824	3.38051	0.000758147	0.849003	92.0124
rs10859522	-3.38018	0.000759052	0.849003	-111.173
rs10758913	-3.37992	0.000759766	0.849003	-113.544
rs17320808	3.37955	0.00076077	0.849003	93.8462
rs17284608	-3.37917	0.000761805	0.849003	-106.697
rs1994918	-3.37871	0.000763074	0.849003	-158.659
rs4381653	3.37822	0.000764399	0.849003	103.27
rs10493980	3.37763	0.000766021	0.849164	93.6566
rs2980874	3.37244	0.000780409	0.86345	94.867
rs926833	3.37148	0.000783093	0.864757	95.9637
rs10483896	-3.37	0.000787234	0.867471	-149.873
rs4374542	-3.36953	0.000788566	0.867471	-95.0879
rs7781186	-3.36809	0.000792648	0.869641	-116.015
rs4837864	-3.36752	0.000794262	0.869641	-138.384
rs1613040	-3.36694	0.00079592	0.869641	-147.952
rs4435670	3.3667	0.000796585	0.869641	107.392
rs765609	-3.36492	0.000801679	0.871608	-197.178
rs7537470	-3.36448	0.000802939	0.871608	-130.302
rs3760423	-3.36372	0.000805115	0.871608	-121.013
rs9303255	-3.36372	0.000805115	0.871608	-121.013
rs12179084	-3.36343	0.000805962	0.871608	-132.046
rs10098057	-3.36243	0.000808848	0.873023	-97.6423
rs10893574	-3.36187	0.000810471	0.873023	-93.0668
rs9275601	-3.3614	0.000811822	0.873023	-90.2674
rs1483333	3.36066	0.000813956	0.873685	99.7973
rs2790345	3.35947	0.00081743	0.874683	94.7753
rs4946713	-3.3593	0.000817927	0.874683	-93.5278
rs1428477	-3.35759	0.000822943	0.878016	-161.781
rs6728483	-3.35704	0.000824554	0.878016	-100.743
rs450404	-3.35668	0.000825622	0.878016	-91.9346
rs17608964	-3.35577	0.000828296	0.878028	-175.864
rs1678960	-3.35564	0.000828686	0.878028	-121.762
rs3750187	-3.35478	0.000831215	0.87909	-109.562
rs7867860	-3.35371	0.000834395	0.880834	-122.187
rs4445887	-3.35295	0.000836649	0.881595	-93.2283
rs4845503	-3.35184	0.000839989	0.882246	-90.3937
rs7588910	-3.35172	0.000840333	0.882246	-91.2275
rs16835975	-3.34893	0.000848712	0.88231	-145.837
rs16946851	-3.34847	0.000850116	0.88231	-136.477
rs16946854	-3.34847	0.000850116	0.88231	-136.477
rs10861933	-3.34653	0.000855991	0.88231	-93.853
rs12659399	-3.34638	0.000856468	0.88231	-94.8971
rs996521	-3.34631	0.00085669	0.88231	-103.462
rs2232580	-3.34621	0.000856983	0.88231	-157.746
rs189189	3.34599	0.000857633	0.88231	168.624
rs2965121	-3.34546	0.000859258	0.88231	-152.537
rs12692119	-3.34536	0.000859572	0.88231	-134.377
rs346091	3.34434	0.000862684	0.88231	92.6283
rs9427554	3.34425	0.000862983	0.88231	93.9432
rs16848001	-3.344	0.000863751	0.88231	-181.265
rs2294196	-3.34365	0.000864824	0.88231	-93.0829
rs12986848	-3.34359	0.000864989	0.88231	-118.486
rs11892031	-3.34322	0.000866139	0.88231	-166.219
rs2132797	-3.34283	0.000867352	0.88231	-103.342
rs2483722	3.34262	0.000867999	0.88231	114.558
rs4513478	3.34061	0.000874209	0.882344	104.151
rs7002235	-3.33994	0.000876278	0.882344	-99.5622
rs2030592	3.3398	0.000876717	0.882344	90.5049
rs6495237	-3.33939	0.000878008	0.882344	-99.2032
rs13082809	3.33928	0.000878363	0.882344	98.467
rs502216	-3.33846	0.000880891	0.882344	-168.505
rs948192	3.33823	0.000881637	0.882344	107.545
rs10002393	3.33798	0.000882417	0.882344	95.6636
rs10196975	-3.33737	0.000884323	0.882344	-128.697
rs2088809	-3.33631	0.000887669	0.882344	-92.1895
rs1483643	-3.33533	0.000890754	0.882344	-132.876
rs7211449	3.33485	0.000892266	0.882344	113.576
rs556482	-3.33398	0.000895013	0.882344	-100.644
rs4487609	-3.33398	0.000895032	0.882344	-93.0684
rs2729287	3.3339	0.000895278	0.882344	101.518
rs11121556	-3.33339	0.000896901	0.882344	-98.3595
rs11694157	-3.33313	0.000897737	0.882344	-109.805
rs3721	-3.33242	0.0009	0.882344	-94.3092
rs13190932	-3.33091	0.000904806	0.882344	-197.972
rs6683514	-3.33069	0.000905514	0.882344	-89.7026
rs4338667	-3.33054	0.000905993	0.882344	-114.074
rs175896	-3.33035	0.000906606	0.882344	-121.204
rs4539786	-3.32855	0.000912415	0.882344	-105.989
rs615854	-3.3285	0.000912558	0.882344	-105.267
rs1852491	3.32847	0.000912658	0.882344	132.236
rs1953099	-3.32841	0.000912874	0.882344	-157.015
rs7295095	-3.32816	0.000913677	0.882344	-93.4595
rs4757818	3.32737	0.00091624	0.882344	95.9707
rs10793139	-3.32685	0.000917912	0.882344	-90.1949
rs16904963	-3.32606	0.000920487	0.882344	-154.391
rs17635342	3.326	0.000920687	0.882344	180.594
rs11715508	-3.3257	0.000921662	0.882344	-108.659
rs4783954	-3.32539	0.000922679	0.882344	-92.8716
rs4588663	3.324	0.00092721	0.882344	99.6974
rs6987448	-3.32368	0.00092829	0.882344	-198.265
rs17692694	-3.32337	0.000929302	0.882344	-139.637
rs10873913	-3.32327	0.000929627	0.882344	-185.796
rs1865343	3.32325	0.000929698	0.882344	109.122
rs9539864	3.32294	0.000930703	0.882344	111.706
rs9453563	-3.32193	0.000934018	0.882344	-112.28
rs12242604	3.32122	0.000936374	0.882344	104.212
rs1990114	-3.32122	0.000936398	0.882344	-149.014
rs2829292	3.31863	0.000944987	0.882344	114.689
rs1393483	3.31847	0.000945524	0.882344	169.697
rs10020336	-3.31842	0.000945686	0.882344	-90.2109
rs2832751	-3.31815	0.000946599	0.882344	-141.136
rs1992380	-3.31811	0.000946719	0.882344	-118.135
rs12162312	-3.31797	0.000947193	0.882344	-141.128
rs4398802	3.31791	0.000947413	0.882344	99.9632
rs11795104	3.31748	0.000948843	0.882344	96.3997
rs16881745	-3.31608	0.000953549	0.882344	-177.018
rs6776423	3.31538	0.000955886	0.882344	93.1481
rs4968145	-3.31457	0.000958628	0.882344	-92.6198
rs28406193	-3.31295	0.000964129	0.882344	-103.169
rs4964469	-3.31276	0.00096476	0.882344	-94.1361
rs10501410	-3.31255	0.000965494	0.882344	-168.978
rs11949800	-3.31245	0.000965835	0.882344	-102.252
rs10913245	-3.31232	0.000966284	0.882344	-114.747
rs11682848	-3.3122	0.000966672	0.882344	-117.822
rs1548244	-3.31218	0.000966734	0.882344	-143.257
rs1822201	-3.31199	0.000967387	0.882344	-89.6929
rs4822926	-3.30976	0.000975027	0.882344	-91.2853
rs4605609	-3.30937	0.000976362	0.882344	-130.169
rs34891	-3.30929	0.00097665	0.882344	-95.7522
rs252807	3.30878	0.000978387	0.882344	93.7023
rs1517912	-3.30774	0.000981985	0.882344	-124.8
rs10096415	-3.30673	0.000985484	0.882344	-89.7825
rs6673009	-3.30642	0.000986553	0.882344	-109.937
rs4784994	-3.30625	0.000987177	0.882344	-157.661
rs7069800	-3.30587	0.000988475	0.882344	-96.198
rs262792	-3.30579	0.000988768	0.882344	-184.424
rs6930707	-3.30505	0.000991326	0.882344	-178.566
rs2011414	-3.30495	0.000991692	0.882344	-91.5597
rs10849038	-3.30484	0.000992061	0.882344	-129.697
rs633546	3.30475	0.000992401	0.882344	113.563
rs2613611	-3.30397	0.000995111	0.882344	-117.451
rs1536444	-3.30335	0.000997295	0.882344	-94.938
rs1046889	3.30294	0.000998746	0.882344	128.911
rs10470868	-3.30263	0.000999801	0.882344	-90.2544
rs9462996	-3.30228	0.00100105	0.882344	-137.087
rs9616812	-3.30215	0.00100152	0.882344	-91.8227
rs10065046	3.30153	0.0010037	0.882344	94.8541
rs10491078	3.2999	0.00100948	0.882344	170.368
rs12547311	3.29949	0.00101092	0.882344	90.7583
rs10072248	-3.2991	0.00101232	0.882344	-136.232
rs252802	-3.29857	0.00101419	0.882344	-92.4102
rs6699952	-3.29795	0.00101641	0.882344	-93.3674
rs10777193	-3.29774	0.00101714	0.882344	-98.454
rs869518	3.29759	0.00101771	0.882344	89.3275
rs898520	-3.29642	0.00102187	0.882344	-98.4631
rs2286036	-3.29585	0.00102392	0.882344	-126.471
rs2591019	-3.29546	0.00102532	0.882344	-139.905
rs3935382	-3.29543	0.00102543	0.882344	-109.077
rs345976	-3.29523	0.00102616	0.882344	-120.095
rs2231332	-3.29508	0.00102671	0.882344	-188.762
rs17542256	3.29458	0.00102852	0.882344	106
rs11189251	-3.29422	0.0010298	0.882344	-134.317
rs4700098	-3.29403	0.00103049	0.882344	-119.651
rs10777202	-3.29393	0.00103086	0.882344	-97.72
rs11771217	-3.29365	0.00103189	0.882344	-90.7177
rs4938016	-3.29328	0.0010332	0.882344	-93.967
rs458966	3.2928	0.00103494	0.882344	90.3691
rs4769400	-3.29259	0.00103571	0.882344	-90.4908
rs13152888	-3.29222	0.00103706	0.882344	-137.682
rs9483803	-3.29035	0.00104388	0.882344	-122.704
rs6468833	-3.2894	0.00104736	0.882344	-91.7681
rs28472704	-3.28851	0.00105063	0.882344	-102.384
rs2602243	-3.2884	0.00105106	0.882344	-107.436
rs2424346	3.2881	0.00105216	0.882344	95.4368
rs42262	3.28807	0.00105228	0.882344	116.239
rs10457128	-3.28753	0.00105427	0.882344	-92.2108
rs2513747	-3.28741	0.00105471	0.882344	-138.017
rs7108524	3.28728	0.00105518	0.882344	91.8437
rs7189221	3.28727	0.00105522	0.882344	93.7912
rs1326116	-3.28727	0.00105523	0.882344	-111.749
rs37908	-3.28701	0.00105617	0.882344	-92.9287
rs752522	3.2862	0.00105917	0.882344	126.371
rs751489	3.28608	0.00105961	0.882344	126.606
rs723077	3.28603	0.0010598	0.882344	87.8827
rs9670049	-3.28603	0.00105981	0.882344	-106.887
rs2275847	-3.28579	0.00106068	0.882344	-89.0518
rs2904658	-3.2857	0.00106103	0.882344	-103.485
rs7183912	-3.28546	0.00106195	0.882344	-109.382
rs8019095	3.28524	0.00106277	0.882344	107.523
rs4637050	-3.28522	0.00106282	0.882344	-140.53
rs12673364	3.2852	0.0010629	0.882344	91.2092
rs1494961	3.28437	0.00106599	0.882344	89.011
rs534212	-3.28417	0.00106675	0.882344	-142.495
rs602569	3.28371	0.00106844	0.882344	88.7474
rs2076405	3.28367	0.00106859	0.882344	171.152
rs6587094	3.28358	0.00106894	0.882344	114.817
rs169953	3.28106	0.0010784	0.888471	118.675
rs13390906	-3.28079	0.00107945	0.888471	-100.914
rs3790630	-3.28024	0.0010815	0.88889	-104.986
rs1548841	-3.27934	0.00108493	0.889096	-89.2972
rs1971	3.27851	0.00108806	0.889096	97.2418
rs4452127	-3.27802	0.00108993	0.889096	-107.084
rs7807024	-3.27743	0.00109219	0.889096	-117.515
rs6491003	-3.27724	0.00109292	0.889096	-89.5188
rs16822986	-3.27697	0.00109396	0.889096	-119.528
rs10506104	-3.27663	0.00109525	0.889096	-156.336
rs2155436	-3.27555	0.00109939	0.889096	-160.326
rs258076	3.27467	0.00110279	0.889096	97.6747
rs13424628	-3.27381	0.00110607	0.889096	-138.039
rs1395316	3.27358	0.00110698	0.889096	114.803
rs882497	-3.27346	0.00110743	0.889096	-101.655
rs12734348	-3.27309	0.00110888	0.889096	-86.9175
rs7355382	-3.27297	0.00110934	0.889096	-111.031
rs7578952	-3.27297	0.00110934	0.889096	-111.031
rs4129657	-3.27199	0.00111312	0.889096	-93.9541
rs6777317	-3.27149	0.00111507	0.889096	-95.0593
rs4663004	3.27149	0.00111508	0.889096	88.7924
rs2466921	3.27137	0.00111554	0.889096	109.329
rs1432295	-3.27037	0.00111944	0.889096	-92.2132
rs917428	-3.27034	0.00111956	0.889096	-91.0316
rs1078975	-3.2701	0.00112052	0.889096	-89.326
rs8026050	-3.26998	0.00112097	0.889096	-184.524
rs11576457	-3.26972	0.001122	0.889096	-87.5583
rs1386565	3.26929	0.00112367	0.889096	97.086
rs11224983	-3.26916	0.00112418	0.889096	-194.574
rs11174748	3.26906	0.00112459	0.889096	88.784
rs2009725	3.26863	0.00112625	0.889096	160.207
rs10516550	-3.26855	0.00112657	0.889096	-188.698
rs35236	3.267	0.00113269	0.892373	125.286
rs2279389	-3.26671	0.00113382	0.892373	-90.7791
rs2104483	-3.26573	0.00113771	0.892595	-100.919
rs6760801	-3.26565	0.00113803	0.892595	-137.115
rs11629105	-3.26547	0.00113876	0.892595	-121.873
rs16834530	-3.26466	0.00114194	0.893038	-167.871
rs7983427	-3.26331	0.00114733	0.893038	-89.6582
rs1514585	-3.26324	0.0011476	0.893038	-128.107
rs7433810	-3.26315	0.00114798	0.893038	-87.3811
rs10859510	-3.26299	0.00114861	0.893038	-122.16
rs12196652	3.26187	0.00115313	0.893038	118.715
rs636636	-3.2617	0.0011538	0.893038	-96.3327
rs12717904	-3.26111	0.00115618	0.893038	-103.453
rs4873128	-3.2609	0.001157	0.893038	-97.3482
rs746890	3.26071	0.00115775	0.893038	113.512
rs526744	-3.26038	0.00115912	0.893038	-107.408
rs7654439	-3.26022	0.00115974	0.893038	-138.807
rs7679676	-3.26022	0.00115974	0.893038	-138.807
rs6033226	-3.25697	0.00117295	0.893038	-94.4274
rs3764247	3.25569	0.00117816	0.893038	103.261
rs173193	-3.25544	0.0011792	0.893038	-150.939
rs8137636	3.25534	0.00117962	0.893038	87.5114
rs11227226	3.25478	0.0011819	0.893038	180.681
rs9501624	-3.25455	0.00118284	0.893038	-176.151
rs10987243	-3.25394	0.00118534	0.893038	-200.758
rs10505145	3.25375	0.00118612	0.893038	134.882
rs4923734	3.25296	0.00118942	0.893038	150.19
rs6554603	-3.25279	0.00119012	0.893038	-108.845
rs11025444	3.25252	0.00119121	0.893038	99.3281
rs11009411	-3.2514	0.00119585	0.893038	-129.198
rs6833033	-3.25139	0.00119589	0.893038	-197.157
rs473279	3.25118	0.00119678	0.893038	98.6324
rs2663864	-3.25054	0.00119942	0.893038	-152.527
rs4698905	-3.25004	0.0012015	0.893038	-90.4693
rs12787810	-3.24994	0.00120191	0.893038	-110.99
rs13323469	-3.24959	0.00120338	0.893038	-110.515
rs6553679	3.2495	0.00120378	0.893038	92.4194
rs11768848	-3.24944	0.00120404	0.893038	-90.8223
rs448244	-3.24926	0.00120478	0.893038	-88.6063
rs1355293	3.24917	0.00120516	0.893038	88.7451
rs210920	-3.24847	0.00120808	0.893038	-116.16
rs4449127	-3.24808	0.00120971	0.893038	-164.658
rs6888228	-3.24791	0.00121041	0.893038	-130.493
rs2364223	-3.24765	0.00121152	0.893038	-197.93
rs35235	3.24748	0.00121223	0.893038	90.4123
rs4846806	-3.24734	0.00121282	0.893038	-90.8411
rs12747656	-3.24677	0.00121522	0.893038	-87.528
rs4610439	3.24604	0.00121829	0.893038	116.207
rs6953137	-3.24589	0.00121893	0.893038	-123.507
rs2155258	-3.24589	0.00121894	0.893038	-95.3622
rs2248873	-3.24535	0.00122123	0.893038	-91.1034
rs7247614	3.24529	0.00122146	0.893038	97.0853
rs11641942	3.24508	0.00122236	0.893038	88.4141
rs1692421	-3.24464	0.00122421	0.893038	-122.747
rs2207888	-3.24444	0.00122507	0.893038	-96.0841
rs1051434	-3.24404	0.00122676	0.893038	-91.2271
rs6137308	-3.24383	0.00122768	0.893038	-100.587
rs1676961	-3.24363	0.0012285	0.893038	-108.429
rs9954749	-3.24334	0.00122974	0.893038	-113.431
rs1927412	-3.24158	0.00123727	0.893038	-106.559
rs7627252	3.241	0.00123977	0.893038	100.446
rs3019270	3.24033	0.00124266	0.893038	87.8255
rs4445877	-3.24014	0.00124348	0.893038	-91.0139
rs6987164	3.24004	0.00124388	0.893038	108.531
rs4524843	-3.23974	0.00124517	0.893038	-94.7324
rs510635	3.23971	0.00124533	0.893038	89.9158
rs354026	-3.2397	0.00124537	0.893038	-105.199
rs288849	-3.23922	0.00124743	0.893038	-96.1792
rs12791900	-3.23919	0.00124757	0.893038	-197.854
rs6488868	-3.23907	0.00124807	0.893038	-94.8169
rs7797977	-3.23881	0.00124919	0.893038	-90.5179
rs5757907	3.23874	0.0012495	0.893038	88.2693
rs1943241	3.23863	0.00124999	0.893038	90.6905
rs13182883	-3.23807	0.0012524	0.893038	-93.4583
rs1331205	3.23805	0.00125251	0.893038	100.083
rs4743997	-3.23757	0.00125457	0.893038	-126.849
rs1048445	-3.23718	0.00125626	0.893038	-102.929
rs138055	3.23671	0.00125832	0.893038	91.7671
rs314583	-3.23643	0.00125955	0.893038	-160.083
rs4402650	-3.23642	0.00125958	0.893038	-91.8968
rs6109143	-3.2359	0.00126186	0.893038	-91.6211
rs4895445	-3.23583	0.00126216	0.893038	-121.567
rs9662260	-3.23559	0.00126317	0.893038	-102.106
rs4389830	-3.23551	0.00126352	0.893038	-110.129
rs895344	-3.23527	0.00126458	0.893038	-105.692
rs7624664	-3.23467	0.00126722	0.893038	-90.7013
rs10934674	3.23444	0.00126822	0.893038	110.709
rs7733338	-3.23406	0.0012699	0.893038	-143.163
rs13413684	-3.23345	0.00127259	0.893038	-117.729
rs1862020	-3.23328	0.00127334	0.893038	-90.0288
rs17704183	3.23274	0.00127571	0.893038	90.2704
rs885488	-3.23266	0.00127603	0.893038	-142.128
rs9293717	-3.23204	0.00127878	0.893038	-88.723
rs1322133	-3.232	0.00127897	0.893038	-95.062
rs11746129	3.2316	0.00128072	0.893038	112.444
rs9626568	-3.23122	0.00128241	0.893038	-91.8143
rs9403072	-3.23094	0.00128367	0.893038	-100.286
rs6435232	-3.23082	0.00128419	0.893038	-88.8238
rs1692423	-3.23058	0.00128523	0.893038	-122.309
rs1601817	-3.22958	0.00128968	0.895047	-93.2867
rs7407477	-3.22878	0.00129326	0.895075	-118.094
rs11231676	-3.22627	0.00130453	0.895075	-90.9366
rs10956100	-3.22544	0.00130824	0.895075	-102.701
rs9644274	-3.22526	0.00130905	0.895075	-154.31
rs218876	-3.22512	0.0013097	0.895075	-101.265
rs7794764	-3.22436	0.00131313	0.895075	-121.886
rs448195	3.22419	0.0013139	0.895075	99.181
rs6140378	3.22408	0.00131441	0.895075	124.138
rs7309273	3.22357	0.00131673	0.895075	86.752
rs9807193	-3.22321	0.00131836	0.895075	-91.8651
rs17017537	-3.22303	0.00131914	0.895075	-162.941
rs7844371	-3.22301	0.00131926	0.895075	-125.939
rs7552211	3.22257	0.00132127	0.895075	141.236
rs652185	3.22236	0.00132223	0.895075	87.9269
rs11265346	-3.22133	0.00132694	0.895075	-123.362
rs7186799	-3.22118	0.00132761	0.895075	-92.175
rs3759115	-3.22111	0.00132792	0.895075	-92.0566
rs10913665	3.22092	0.00132881	0.895075	87.1984
rs697467	-3.22062	0.00133018	0.895075	-95.1681
rs11099601	3.22051	0.00133068	0.895075	87.2003
rs2076577	-3.21999	0.00133307	0.895075	-89.2569
rs3776414	-3.2198	0.00133392	0.895075	-86.1658
rs6755821	-3.21927	0.00133636	0.895075	-151.429
rs2206587	-3.2188	0.00133854	0.895075	-189.062
rs652889	-3.21832	0.00134075	0.895075	-95.9092
rs2105791	-3.21817	0.00134144	0.895075	-94.3681
rs1560932	3.21804	0.00134204	0.895075	88.3452
rs6704278	3.21753	0.00134439	0.895075	120.347
rs7568231	3.21715	0.00134616	0.895075	90.4906
rs6015141	-3.21709	0.00134644	0.895075	-195.091
rs2545308	3.21692	0.00134722	0.895075	91.0138
rs738631	-3.21669	0.00134829	0.895075	-90.8898
rs17374933	-3.21639	0.00134966	0.895075	-119.727
rs8099153	-3.21621	0.00135052	0.895075	-144.318
rs10852977	-3.21613	0.0013509	0.895075	-169.078
rs4685597	-3.21601	0.00135146	0.895075	-107.373
rs4496464	3.21544	0.00135411	0.895075	126.852
rs13043731	3.2141	0.00136036	0.895075	90.8492
rs17324782	-3.2139	0.0013613	0.895075	-89.9178
rs4791765	3.21387	0.00136143	0.895075	92.8901
rs10858925	-3.21326	0.00136427	0.895075	-96.3622
rs9898558	-3.21297	0.00136566	0.895075	-162.935
rs9295563	-3.21281	0.00136642	0.895075	-100.365
rs11791208	-3.21254	0.00136768	0.895075	-147.15
rs3762365	3.21246	0.00136801	0.895075	88.9983
rs7635994	-3.21239	0.00136838	0.895075	-112.436
rs30007	-3.21218	0.00136934	0.895075	-106.42
rs1862407	-3.2118	0.00137114	0.895075	-113.325
rs11223404	-3.21046	0.0013775	0.895075	-91.9288
rs982920	-3.21026	0.00137841	0.895075	-89.2924
rs12102207	3.21016	0.00137887	0.895075	174.385
rs12044275	3.20995	0.00137988	0.895075	93.7365
rs11655185	3.2096	0.00138156	0.895075	160.938
rs7797507	-3.20856	0.00138648	0.895075	-172.644
rs12708315	3.20851	0.00138671	0.895075	100.715
rs11588107	3.2085	0.0013868	0.895075	131.062
rs4381164	-3.20829	0.00138778	0.895075	-90.1447
rs10067560	-3.20775	0.00139036	0.895075	-177.232
rs9446997	-3.2076	0.00139105	0.895075	-99.346
rs16894605	-3.20723	0.00139285	0.895075	-151.198
rs10513428	-3.20669	0.00139541	0.895075	-171.269
rs17758402	-3.20668	0.00139548	0.895075	-204.01
rs16885750	-3.20657	0.00139598	0.895075	-127.242
rs4616890	-3.20626	0.00139746	0.895075	-98.4584
rs11705063	-3.20609	0.00139828	0.895075	-125.029
rs4671792	-3.20526	0.0014023	0.895075	-100.096
rs7945328	-3.20496	0.00140374	0.895075	-180.193
rs8106205	-3.2037	0.0014098	0.895075	-86.0085
rs1132560	-3.20367	0.00140997	0.895075	-119.674
rs1522549	-3.20357	0.00141043	0.895075	-113.5
rs1701506	-3.20239	0.00141615	0.895075	-117.282
rs10882583	3.20235	0.00141635	0.895075	95.2725
rs8006051	3.20223	0.00141691	0.895075	96.7176
rs2177309	-3.20175	0.00141924	0.895075	-92.5891
rs2832766	-3.20168	0.0014196	0.895075	-128.055
rs10483380	-3.20136	0.00142117	0.895075	-125.101
rs4884116	-3.20095	0.00142314	0.895075	-90.1207
rs6025728	3.20074	0.00142418	0.895075	87.0512
rs16847152	-3.2003	0.00142634	0.895075	-91.0672
rs13154298	-3.20016	0.00142702	0.895075	-130.51
rs6907076	-3.19991	0.00142825	0.895075	-114.321
rs3757508	-3.19989	0.00142836	0.895075	-143.205
rs2513749	-3.19962	0.00142966	0.895075	-136.869
rs4912110	3.19959	0.00142981	0.895075	99.8544
rs6040855	-3.19948	0.00143033	0.895075	-89.5472
rs4900244	3.19941	0.00143069	0.895075	127.484
rs174274	3.19929	0.00143128	0.895075	99.4937
rs10516554	3.19787	0.00143823	0.895075	108.989
rs2965831	3.19766	0.00143928	0.895075	90.4514
rs2128000	-3.19673	0.00144387	0.895075	-113.266
rs10098985	3.19666	0.00144423	0.895075	89.5407
rs587443	-3.19638	0.00144559	0.895075	-85.7578
rs10487279	-3.19616	0.0014467	0.895075	-140.061
rs4677136	-3.19613	0.00144684	0.895075	-116.184
rs10506456	3.19609	0.00144706	0.895075	88.767
rs760703	3.19573	0.00144883	0.895075	104.858
rs9304979	-3.19482	0.00145337	0.895075	-87.3168
rs1418440	3.19481	0.00145339	0.895075	87.4331
rs9439506	3.19441	0.00145539	0.895075	89.0171
rs4757819	3.19434	0.00145572	0.895075	91.9665
rs1385367	-3.19419	0.00145647	0.895075	-191.958
rs2832727	-3.1939	0.00145792	0.895075	-136.335
rs4655454	3.19379	0.00145848	0.895075	87.305
rs12903755	-3.19347	0.00146007	0.895075	-126.925
rs2613610	-3.19332	0.00146081	0.895075	-134.206
rs7527726	-3.19329	0.00146095	0.895075	-91.2023
rs874499	3.19276	0.00146362	0.895075	100.601
rs1760825	3.19266	0.00146412	0.895075	110.669
rs7989186	-3.19244	0.00146523	0.895075	-121.631
rs2353552	-3.19184	0.00146824	0.895075	-135.22
rs1018807	3.19167	0.00146909	0.895075	87.1712
rs6969544	3.1911	0.00147197	0.895075	87.9994
rs2798748	3.19102	0.00147238	0.895075	92.1591
rs4664703	-3.19096	0.00147266	0.895075	-138.126
rs6984035	-3.19092	0.00147285	0.895075	-132.357
rs6591721	-3.19081	0.00147341	0.895075	-90.1735
rs2224791	3.18896	0.00148276	0.895075	88.1564
rs2593998	3.18851	0.00148505	0.895075	96.4965
rs4669453	3.18817	0.00148676	0.895075	96.8854
rs3907872	-3.18757	0.00148982	0.895075	-108.756
rs6722639	-3.18757	0.00148982	0.895075	-108.756
rs5992751	-3.18745	0.00149043	0.895075	-95.4583
rs17073175	-3.18711	0.00149213	0.895075	-200.128
rs12569332	-3.18709	0.00149223	0.895075	-124.76
rs472648	3.18698	0.00149282	0.895075	87.5895
rs12638211	3.18611	0.00149727	0.895075	99.5397
rs10229652	-3.18609	0.00149737	0.895075	-96.9251
rs2335160	-3.18491	0.00150337	0.895075	-102.84
rs1431548	-3.18423	0.0015069	0.895075	-84.4683
rs6535280	-3.18333	0.00151154	0.895075	-109.035
rs345644	-3.18318	0.00151228	0.895075	-149.911
rs7755199	3.18314	0.00151251	0.895075	99.8561
rs13394751	-3.18262	0.00151517	0.895075	-101.778
rs7681638	-3.18189	0.00151897	0.895075	-185.005
rs6965534	-3.18143	0.00152134	0.895075	-119.33
rs2005934	-3.18138	0.00152159	0.895075	-89.0574
rs9528524	-3.1813	0.00152201	0.895075	-90.112
rs601703	3.1812	0.00152253	0.895075	97.4929
rs12422191	-3.18088	0.00152419	0.895075	-149.739
rs741523	3.18077	0.00152479	0.895075	93.2077
rs6810814	-3.18066	0.00152534	0.895075	-107.579
rs10801305	-3.18019	0.00152778	0.895075	-104.437
rs7784940	3.17948	0.00153148	0.895075	106.92
rs7150135	-3.17917	0.00153312	0.895075	-86.3785
rs4658446	-3.17834	0.00153747	0.895075	-160.32
rs13020484	3.17812	0.00153859	0.895075	84.7902
rs592179	-3.1778	0.00154031	0.895075	-93.201
rs17770642	-3.17759	0.00154139	0.895075	-178.919
rs879595	3.1773	0.0015429	0.895075	93.9086
rs11231529	-3.17721	0.00154338	0.895075	-89.6817
rs2311318	-3.17628	0.00154827	0.895075	-86.2922
rs1353461	3.17625	0.00154846	0.895075	91.484
rs11767567	-3.17621	0.00154867	0.895075	-144.899
rs1488024	-3.17592	0.00155019	0.895075	-120.569
rs1504797	-3.17582	0.00155068	0.895075	-91.608
rs11620738	3.17566	0.00155152	0.895075	90.777
rs750333	3.17565	0.00155161	0.895075	173.156
rs882496	-3.17554	0.00155219	0.895075	-97.8906
rs235343	-3.17513	0.00155436	0.895075	-91.1428
rs2271314	3.17493	0.00155539	0.895075	92.5569
rs4808168	-3.17445	0.00155794	0.895075	-85.5103
rs9910227	-3.17444	0.00155801	0.895075	-161.022
rs3789775	-3.17435	0.00155846	0.895075	-133.928
rs2937551	-3.17425	0.00155903	0.895075	-111.942
rs17143933	-3.17407	0.00155995	0.895075	-108.921
rs2169545	3.17359	0.00156249	0.895075	96.6316
rs17514831	3.17334	0.00156384	0.895075	166.768
rs7080240	3.1732	0.00156459	0.895075	89.6054
rs638273	-3.17309	0.00156519	0.895075	-95.1825
rs11591884	-3.17309	0.00156519	0.895075	-118.096
rs1759842	-3.17279	0.00156675	0.895075	-89.3849
rs2875535	-3.17268	0.00156737	0.895075	-99.6037
rs954503	-3.17266	0.00156749	0.895075	-85.6225
rs408140	3.17265	0.00156751	0.895075	193.415
rs334113	3.17265	0.00156754	0.895075	122.663
rs16959243	-3.17237	0.00156904	0.895075	-129.087
rs11659763	3.17228	0.00156948	0.895075	87.2659
rs6432221	-3.17223	0.00156974	0.895075	-91.1082
rs7628508	-3.17205	0.00157072	0.895075	-110.981
rs17101011	3.17189	0.00157159	0.895075	107.841
rs7094372	3.17172	0.00157247	0.895075	87.4389
rs7819898	-3.17165	0.00157287	0.895075	-171.587
rs4327120	3.17025	0.00158038	0.897983	148.315
rs7103866	3.16934	0.00158525	0.897983	95.0971
rs354020	-3.16905	0.00158682	0.897983	-103.726
rs11600487	-3.16898	0.00158719	0.897983	-92.144
rs8068482	-3.1688	0.00158819	0.897983	-135.444
rs2761331	3.16872	0.00158858	0.897983	88.3925
rs17005753	-3.16866	0.0015889	0.897983	-134.155
rs6941603	3.16748	0.00159533	0.900729	87.2159
rs766260	-3.16666	0.00159978	0.901626	-117.71
rs876501	-3.16661	0.00160005	0.901626	-123.284
rs6546296	3.1644	0.00161205	0.906657	97.8887
rs370873	-3.1641	0.0016137	0.906657	-97.4728
rs4350219	3.1641	0.00161371	0.906657	97.6836
rs2814811	3.16348	0.00161714	0.906731	87.5843
rs889827	-3.16329	0.00161819	0.906731	-99.3061
rs6562011	3.1627	0.0016214	0.906731	97.6168
rs1108974	-3.16246	0.00162273	0.906731	-131
rs7288807	3.16241	0.00162303	0.906731	87.6502
rs523277	-3.16236	0.00162329	0.906731	-86.8494
rs6920298	-3.16181	0.00162631	0.906757	-131.392
rs4245875	-3.16178	0.00162649	0.906757	-103.76
rs6587709	3.16124	0.00162947	0.907536	85.0125
rs11238055	-3.16082	0.00163175	0.907928	-138.184
rs1946089	3.15871	0.0016435	0.910046	88.0527
rs7437464	3.15821	0.00164626	0.910046	87.1483
rs7268377	3.15798	0.00164756	0.910046	134.333
rs1562430	3.15748	0.00165033	0.910046	87.9727
rs11507718	3.15747	0.00165042	0.910046	108.563
rs12930089	-3.15727	0.0016515	0.910046	-129.487
rs1939988	3.15725	0.00165162	0.910046	86.9616
rs4837056	-3.15701	0.00165295	0.910046	-196.782
rs326373	3.15678	0.00165426	0.910046	87.9689
rs6940468	-3.15673	0.00165453	0.910046	-130.19
rs7281940	-3.15673	0.00165453	0.910046	-110
rs7579130	-3.15669	0.00165477	0.910046	-114.066
rs7619728	-3.15645	0.00165612	0.910046	-192.862
rs1281813	-3.15617	0.00165771	0.910051	-96.0532
rs2289480	-3.15437	0.00166784	0.911236	-91.2505
rs12444143	-3.15394	0.00167027	0.911236	-88.1412
rs44196	-3.15385	0.00167075	0.911236	-115.773
rs13252333	-3.15382	0.00167094	0.911236	-120.344
rs1526347	-3.15355	0.00167246	0.911236	-86.7864
rs7747167	3.15346	0.001673	0.911236	85.2505
rs6707371	-3.1531	0.00167498	0.911236	-85.9121
rs269554	-3.15245	0.0016787	0.911236	-119.081
rs8028319	3.15212	0.00168056	0.911236	97.1509
rs10933962	3.15131	0.00168518	0.911236	122.071
rs11754000	-3.15123	0.00168564	0.911236	-99.9339
rs16894739	-3.15049	0.00168985	0.911236	-192.081
rs4373491	-3.15032	0.00169084	0.911236	-100.693
rs806275	-3.1502	0.0016915	0.911236	-134.631
rs2732547	-3.14993	0.00169307	0.911236	-89.5682
rs7090828	-3.14969	0.00169446	0.911236	-88.3671
rs4800418	-3.14954	0.00169531	0.911236	-93.9233
rs343602	-3.14909	0.00169787	0.911236	-145.981
rs17113938	-3.14904	0.00169817	0.911236	-113.117
rs7338958	-3.14892	0.00169885	0.911236	-171.981
rs2667774	-3.14786	0.00170494	0.911236	-88.1317
rs11720066	-3.14758	0.00170654	0.911236	-115.822
rs614448	-3.14732	0.00170803	0.911236	-95.4463
rs7229959	3.14731	0.0017081	0.911236	86.4698
rs2215907	-3.14687	0.00171066	0.911236	-116.861
rs4742002	-3.14625	0.00171424	0.911236	-105.757
rs13147822	-3.14619	0.0017146	0.911236	-86.2083
rs693092	3.14577	0.00171702	0.911236	89.0961
rs11223788	-3.14536	0.00171941	0.911236	-120.699
rs7047109	-3.14532	0.00171967	0.911236	-133.743
rs261049	-3.14511	0.00172087	0.911236	-94.9257
rs4926481	-3.1451	0.00172091	0.911236	-86.454
rs12713595	3.1444	0.00172496	0.911236	93.011
rs13092543	-3.14435	0.00172526	0.911236	-180.153
rs1867846	3.14416	0.00172638	0.911236	109.251
rs9808416	-3.14412	0.00172664	0.911236	-131.194
rs7016799	3.14406	0.00172699	0.911236	100.559
rs6916487	3.14405	0.00172705	0.911236	145.898
rs6462801	3.1439	0.00172788	0.911236	88.9842
rs2422762	3.14389	0.00172795	0.911236	155.18
rs9611497	-3.14345	0.00173054	0.911236	-88.2284
rs1999472	3.14313	0.00173241	0.911236	84.7484
rs3826575	-3.14311	0.00173254	0.911236	-118.097
rs3780338	-3.14272	0.00173479	0.911236	-104.849
rs152439	-3.14263	0.0017353	0.911236	-132.029
rs2333990	-3.14263	0.00173535	0.911236	-108.131
rs10084798	3.1421	0.00173844	0.911236	85.9783
rs12213639	-3.14194	0.0017394	0.911236	-96.9016
rs1419811	3.14189	0.00173966	0.911236	95.8597
rs12513116	3.14155	0.00174166	0.911236	146.199
rs4463073	-3.14136	0.00174275	0.911236	-97.1937
rs1147246	3.14084	0.00174583	0.911236	87.1523
rs210919	3.14066	0.00174691	0.911236	92.7594
rs9902479	-3.14062	0.00174716	0.911236	-175.753
rs4739420	-3.14039	0.00174848	0.911236	-91.0657
rs4148329	-3.14038	0.00174856	0.911236	-88.3902
rs6595536	-3.13983	0.0017518	0.911554	-102.423
rs7229070	-3.13964	0.0017529	0.911554	-99.2235
rs9943259	-3.13947	0.00175393	0.911554	-99.1345
rs4526994	-3.13919	0.00175556	0.911581	-92.9154
rs9321194	-3.13779	0.0017639	0.912602	-95.1878
rs7972835	3.1376	0.00176501	0.912602	94.1562
rs2160256	3.1371	0.00176801	0.912602	133.887
rs2728071	-3.13706	0.00176825	0.912602	-87.5121
rs6692151	-3.13614	0.00177371	0.912602	-86.0544
rs4873135	-3.13612	0.00177382	0.912602	-90.9893
rs2439715	-3.136	0.00177452	0.912602	-104.712
rs13154507	3.1358	0.00177572	0.912602	91.0253
rs17096415	-3.13558	0.00177703	0.912602	-124.464
rs7820981	-3.13518	0.00177946	0.912602	-87.1016
rs7779121	-3.13497	0.0017807	0.912602	-147.641
rs2542540	-3.13459	0.00178298	0.912602	-131.487
rs10515241	-3.1345	0.00178354	0.912602	-93.2647
rs1708416	3.13353	0.00178935	0.912602	103.203
rs2239800	-3.1334	0.00179016	0.912602	-138.337
rs139915	3.13224	0.00179714	0.912602	85.6056
rs7600065	-3.13172	0.00180032	0.912602	-116.566
rs3177095	3.13121	0.0018034	0.912602	87.829
rs10226192	3.13057	0.00180729	0.912602	86.2723
rs16954910	-3.13051	0.00180764	0.912602	-126.22
rs508992	3.1304	0.00180835	0.912602	90.9774
rs6799496	-3.13038	0.00180843	0.912602	-160.197
rs966779	3.13032	0.0018088	0.912602	101.739
rs954359	3.13024	0.00180927	0.912602	114.317
rs17118394	-3.13011	0.00181005	0.912602	-160.1
rs4891003	3.1301	0.00181014	0.912602	85.4033
rs574539	-3.12972	0.00181244	0.912602	-88.8205
rs12453780	3.12915	0.00181592	0.912602	111.941
rs12539182	3.1289	0.00181748	0.912602	125.416
rs616953	-3.12845	0.0018202	0.912602	-86.5619
rs11624601	3.12809	0.0018224	0.912602	91.4741
rs9886710	-3.12771	0.00182473	0.912602	-95.7903
rs6713530	-3.12724	0.00182766	0.912602	-103.838
rs6030251	-3.12719	0.00182791	0.912602	-86.5913
rs10408621	3.12711	0.00182842	0.912602	121.989
rs6027060	3.12662	0.00183146	0.912602	92.3589
rs169061	-3.12653	0.00183202	0.912602	-86.4508
rs9809213	-3.12643	0.00183262	0.912602	-107.368
rs4073186	3.12618	0.00183416	0.912602	87.548
rs9398929	-3.126	0.00183528	0.912602	-85.542
rs11212985	3.12553	0.00183818	0.912602	92.9427
rs4418395	-3.12544	0.00183873	0.912602	-93.3608
rs984893	-3.12487	0.00184221	0.912602	-161.338
rs12149730	3.12475	0.00184297	0.912602	125.092
rs7591	-3.12436	0.00184538	0.912602	-87.3016
rs16858807	-3.12393	0.00184809	0.912602	-95.3206
rs988932	-3.12372	0.00184938	0.912602	-102.979
rs17392884	3.12362	0.00185001	0.912602	89.0484
rs11177275	3.12256	0.00185655	0.912602	103.865
rs13140082	-3.12223	0.00185862	0.912602	-101.439
rs6088110	3.12209	0.0018595	0.912602	108.545
rs1381782	3.12188	0.00186085	0.912602	96.7307
rs7101551	-3.12181	0.00186129	0.912602	-90.5221
rs6916044	-3.1217	0.00186193	0.912602	-89.1087
rs4859013	-3.12149	0.00186327	0.912602	-90.1557
rs1156970	-3.12113	0.00186553	0.912602	-164.381
rs2463822	-3.12096	0.00186658	0.912602	-132.784
rs783394	-3.12074	0.00186796	0.912602	-89.752
rs1486134	3.12056	0.00186907	0.912602	96.5979
rs139451	-3.12013	0.00187176	0.912602	-87.3942
rs11618474	-3.11999	0.00187265	0.912602	-153.975
rs9375677	3.11952	0.00187562	0.912602	86.8453
rs16884419	-3.11949	0.00187578	0.912602	-97.6727
rs4658748	-3.11885	0.00187981	0.912602	-84.3643
rs2732552	-3.11872	0.00188064	0.912602	-88.3836
rs10492090	3.11863	0.0018812	0.912602	123.986
rs2235872	3.11841	0.00188262	0.912602	152.015
rs2993352	3.11822	0.00188381	0.912602	118.177
rs1542614	-3.11816	0.00188418	0.912602	-95.8309
rs1454113	-3.11815	0.00188423	0.912602	-113.573
rs6785072	-3.11797	0.00188539	0.912602	-92.8651
rs139460	-3.11773	0.00188689	0.912602	-87.2613
rs1029429	-3.11763	0.00188753	0.912602	-106.631
rs11870741	3.11757	0.00188794	0.912602	106.825
rs6065487	-3.11745	0.0018887	0.912602	-92.4143
rs7707734	-3.11742	0.00188883	0.912602	-84.8328
rs735881	-3.1172	0.00189026	0.912602	-117.144
rs11107726	-3.11713	0.0018907	0.912602	-90.4983
rs2330173	3.11704	0.0018913	0.912602	121.774
rs4275659	-3.11674	0.00189317	0.912602	-88.1202
rs2732549	-3.11646	0.00189499	0.912602	-87.83
rs12820630	-3.11624	0.00189635	0.912602	-84.4833
rs10081492	-3.11575	0.00189949	0.912602	-126.46
rs4943583	-3.11509	0.00190368	0.912602	-179.745
rs1009567	3.11468	0.00190626	0.912602	85.7831
rs3847705	3.11407	0.00191016	0.912602	84.1698
rs2309772	3.1139	0.00191128	0.912602	151.373
rs2050289	-3.11374	0.00191233	0.912602	-108.951
rs4983072	3.11367	0.00191272	0.912602	125.516
rs949474	-3.11293	0.00191751	0.912602	-113.042
rs12474851	-3.11253	0.00192006	0.912602	-95.6099
rs10951201	3.11135	0.00192764	0.912602	86.8883
rs930902	3.11128	0.00192812	0.912602	118.953
rs495587	-3.11114	0.00192902	0.912602	-140.159
rs2287921	-3.11056	0.00193274	0.912602	-83.0704
rs2600317	-3.11046	0.00193339	0.912602	-86.7
rs17728008	-3.10927	0.00194112	0.912602	-93.5887
rs2069083	3.1092	0.0019416	0.912602	85.4933
rs869834	3.10877	0.00194434	0.912602	87.7111
rs9951307	-3.10863	0.00194526	0.912602	-89.4607
rs771177	-3.10862	0.00194533	0.912602	-182.882
rs2872032	3.10855	0.00194582	0.912602	106.32
rs7777228	-3.10849	0.0019462	0.912602	-115.056
rs7565010	3.10831	0.00194734	0.912602	89.9903
rs9849856	3.10805	0.00194906	0.912602	83.2083
rs2132044	3.10795	0.00194968	0.912602	137.856
rs13106777	3.10789	0.0019501	0.912602	128.389
rs1528730	-3.10769	0.00195141	0.912602	-132.53
rs178765	-3.10732	0.00195382	0.912602	-96.0377
rs1933500	3.10719	0.00195464	0.912602	172.987
rs2418862	-3.10717	0.00195481	0.912602	-117.663
rs11745155	-3.10716	0.0019549	0.912602	-89.0529
rs993123	-3.10698	0.00195604	0.912602	-83.9223
rs11577180	-3.10587	0.00196333	0.912602	-109.249
rs1364240	-3.1055	0.00196575	0.912602	-90.569
rs1484156	-3.10524	0.00196744	0.912602	-84.8535
rs4578407	-3.10505	0.0019687	0.912602	-87.2972
rs3809611	-3.10502	0.00196891	0.912602	-95.2653
rs1878494	3.10493	0.00196945	0.912602	86.7797
rs2120368	-3.10424	0.00197402	0.912602	-84.1794
rs16945256	-3.10391	0.00197624	0.912602	-138.846
rs728389	3.10351	0.00197882	0.912602	84.8263
rs2985525	-3.1029	0.00198292	0.912602	-136.674
rs7188617	-3.10284	0.0019833	0.912602	-119.783
rs10076465	-3.10256	0.00198511	0.912602	-83.0763
rs365051	-3.10223	0.00198733	0.912602	-87.6484
rs17090837	-3.10203	0.00198864	0.912602	-165.024
rs12681997	3.10191	0.00198943	0.912602	130.766
rs9626249	-3.10188	0.00198962	0.912602	-85.0075
rs5748952	-3.10162	0.00199135	0.912602	-84.4495
rs12593344	-3.10147	0.00199236	0.912602	-108.316
rs727509	-3.10116	0.00199444	0.912602	-103.76
rs697473	-3.10079	0.0019969	0.912602	-94.595
rs6717082	-3.10036	0.00199978	0.912602	-144.202
rs6728375	-3.10011	0.00200147	0.912602	-99.0456
rs3108126	3.09947	0.00200572	0.912602	102.427
rs12957575	3.09906	0.00200846	0.912602	88.0747
rs10501976	3.0987	0.00201085	0.912602	133.242
rs928024	-3.09829	0.0020136	0.912602	-86.7691
rs11744295	-3.09813	0.00201472	0.912602	-92.0639
rs7009451	3.09808	0.00201504	0.912602	90.5774
rs845890	-3.09777	0.00201712	0.912602	-106.301
rs1438715	-3.09751	0.00201885	0.912602	-97.6121
rs10049082	3.09732	0.00202014	0.912602	85.8846
rs17151529	3.09715	0.00202125	0.912602	94.0131
rs13407248	-3.09582	0.00203024	0.912602	-99.4874
rs6796650	3.09581	0.00203034	0.912602	84.1754
rs11998813	-3.09573	0.00203087	0.912602	-132.462
rs563726	3.09548	0.00203257	0.912602	97.5436
rs11709621	-3.09545	0.00203278	0.912602	-107.966
rs671362	-3.09499	0.00203586	0.912602	-122.175
rs4291483	-3.09471	0.00203781	0.912602	-87.2703
rs12159423	-3.09448	0.00203937	0.912602	-152.335
rs7824657	-3.0939	0.0020433	0.912602	-87.9023
rs3842936	3.09384	0.00204373	0.912602	83.6679
rs10951110	3.09369	0.00204469	0.912602	84.7591
rs17108829	-3.09361	0.00204526	0.912602	-92.7422
rs2011738	-3.09351	0.00204594	0.912602	-88.5984
rs3820902	-3.09336	0.00204694	0.912602	-88.8318
rs4708742	3.09276	0.00205105	0.912602	98.6154
rs9989533	-3.09254	0.00205254	0.912602	-100.289
rs6035842	-3.09246	0.00205309	0.912602	-89.7224
rs3097974	-3.09232	0.00205409	0.912602	-84.7305
rs7922356	-3.09229	0.00205425	0.912602	-129.544
rs2832779	-3.09225	0.00205454	0.912602	-129.355
rs7621131	-3.09214	0.00205532	0.912602	-116.961
rs1930825	3.09193	0.00205673	0.912602	83.6976
rs1413901	-3.0918	0.0020576	0.912602	-121.347
rs12500053	-3.0917	0.00205831	0.912602	-87.731
rs4648318	-3.09164	0.0020587	0.912602	-93.8661
rs1438353	-3.09103	0.00206291	0.912602	-87.1059
rs8178607	3.09076	0.00206477	0.912602	105.258
rs252811	3.09065	0.00206551	0.912602	108.046
rs2912470	-3.09051	0.00206651	0.912602	-88.1938
rs12603474	3.08941	0.00207407	0.912602	129.659
rs7867936	3.08928	0.00207498	0.912602	89.2445
rs379605	3.08906	0.00207648	0.912602	85.1381
rs7617840	3.08865	0.00207932	0.912602	84.18
rs2671692	-3.08825	0.00208208	0.912602	-87.5424
rs17140446	-3.08787	0.00208473	0.912602	-94.0886
rs8074144	-3.0874	0.00208798	0.912602	-101.794
rs1470943	-3.08688	0.00209161	0.912602	-91.3895
rs6752130	-3.0864	0.00209495	0.912602	-89.7635
rs1456682	-3.0863	0.00209561	0.912602	-109.707
rs2028554	3.08627	0.00209585	0.912602	84.5112
rs4903020	3.08626	0.00209588	0.912602	89.9009
rs12128792	-3.08605	0.00209736	0.912602	-108.736
rs4873428	-3.08598	0.00209786	0.912602	-89.6052
rs7827127	-3.08597	0.00209794	0.912602	-128.956
rs16960228	-3.08578	0.00209925	0.912602	-182.14
rs4662101	-3.08568	0.00209998	0.912602	-180.239
rs7842394	-3.08567	0.00210004	0.912602	-103.405
rs1363207	3.08525	0.00210298	0.912602	86.4704
rs10498844	-3.08523	0.00210305	0.912602	-106.032
rs4689642	3.08515	0.00210365	0.912602	91.755
rs1422677	-3.08481	0.00210599	0.912602	-93.9238
rs9567580	-3.08457	0.0021077	0.912602	-174.447
rs1373155	-3.08417	0.00211054	0.912602	-109.2
rs350655	-3.08351	0.00211516	0.912602	-122.051
rs2049681	3.08342	0.00211574	0.912602	122.262
rs771175	3.08329	0.00211672	0.912602	85.6247
rs8091632	-3.08326	0.00211686	0.912602	-87.2809
rs10257931	-3.08312	0.00211785	0.912602	-155.641
rs7630823	-3.083	0.00211875	0.912602	-100.172
rs879707	-3.08287	0.00211963	0.912602	-89.2327
rs699718	-3.08222	0.00212421	0.912602	-121.8
rs10796848	-3.08221	0.0021243	0.912602	-111.801
rs10777421	-3.08217	0.00212457	0.912602	-83.2408
rs10908279	-3.08211	0.00212497	0.912602	-124.769
rs252801	3.08201	0.00212568	0.912602	86.8939
rs12416632	3.08181	0.0021271	0.912602	109.999
rs10486588	-3.08168	0.002128	0.912602	-100.515
rs7902620	-3.08164	0.00212832	0.912602	-86.1617
rs1433761	-3.08135	0.00213033	0.912602	-82.8327
rs1168667	-3.08124	0.00213114	0.912602	-106.962
rs1950506	3.08118	0.00213153	0.912602	86.7138
rs202509	-3.08117	0.00213165	0.912602	-84.8254
rs10848428	-3.08088	0.0021337	0.912602	-87.5423
rs10199512	-3.08079	0.00213432	0.912602	-88.3392
rs9530840	3.0801	0.00213924	0.912602	85.2485
rs851995	3.08007	0.0021394	0.912602	84.2264
rs11996335	3.07985	0.00214098	0.912602	81.9931
rs1938270	3.07895	0.00214738	0.912602	117.593
rs11681769	-3.07892	0.00214763	0.912602	-115.097
rs7935265	-3.0789	0.00214774	0.912602	-86.459
rs1107467	-3.07875	0.00214884	0.912602	-87.9357
rs17680913	3.07869	0.00214922	0.912602	83.9541
rs1475384	3.07849	0.00215068	0.912602	114.553
rs9956621	3.07837	0.00215153	0.912602	99.6698
rs4485840	-3.07816	0.002153	0.912602	-148.845
rs2077107	-3.07812	0.00215328	0.912602	-90.7121
rs1016476	3.07807	0.00215368	0.912602	90.333
rs6492855	-3.07793	0.00215464	0.912602	-157.096
rs6076722	-3.07778	0.00215572	0.912602	-97.9489
rs28612860	-3.07742	0.00215833	0.912602	-122.544
rs11790192	-3.0774	0.00215849	0.912602	-90.0527
rs3900236	-3.07684	0.00216247	0.912602	-119.731
rs4770720	-3.07678	0.00216292	0.912602	-88.5665
rs42088	-3.0764	0.00216566	0.912602	-88.3517
rs11706107	3.07582	0.00216981	0.912602	83.4731
rs1645761	3.0755	0.00217208	0.912602	124.353
rs1576290	-3.07541	0.00217278	0.912602	-102.568
rs2638	3.07518	0.00217444	0.912602	84.2697
rs4404180	3.07494	0.00217614	0.912602	82.706
rs11989655	-3.07477	0.00217734	0.912602	-92.8142
rs510438	3.07461	0.00217855	0.912602	111.98
rs2058803	-3.07453	0.00217908	0.912602	-104.112
rs3781663	-3.07424	0.00218119	0.912602	-91.6243
rs12829970	3.0742	0.00218149	0.912602	129.173
rs1461039	-3.07418	0.00218163	0.912602	-83.921
rs7102782	-3.07397	0.00218314	0.912602	-97.2315
rs13392776	-3.07336	0.00218755	0.912602	-85.9676
rs2853132	-3.07312	0.00218928	0.912602	-87.5183
rs11575963	-3.07293	0.00219069	0.912602	-156.843
rs1055543	-3.07264	0.00219277	0.912602	-83.0336
rs4719865	3.07248	0.00219395	0.912602	98.4877
rs11212983	3.07213	0.00219645	0.912602	91.4734
rs9415990	3.07208	0.00219686	0.912602	109.183
rs16881275	3.07203	0.00219723	0.912602	170.906
rs17762209	-3.07187	0.00219838	0.912602	-103.219
rs10801339	-3.07177	0.0021991	0.912602	-93.8646
rs9653003	3.07165	0.00219995	0.912602	82.2307
rs706412	3.07143	0.00220159	0.912602	85.9458
rs4722574	-3.07113	0.00220376	0.912602	-89.5269
rs9389005	-3.07105	0.00220434	0.912602	-161.234
rs1625749	3.07105	0.00220438	0.912602	108.724
rs2218089	-3.071	0.0022047	0.912602	-147.174
rs9402420	-3.07097	0.00220494	0.912602	-150.796
rs3936219	3.07097	0.00220497	0.912602	82.3305
rs706070	-3.07033	0.00220964	0.912602	-113.959
rs1685495	-3.07031	0.00220974	0.912602	-85.8127
rs7924535	3.07016	0.00221088	0.912602	84.476
rs28533432	-3.07001	0.00221193	0.912602	-87.4638
rs16871346	3.0698	0.00221348	0.912602	109.412
rs357922	3.06955	0.00221529	0.912602	85.358
rs4786461	3.06951	0.00221561	0.912602	85.2134
rs6488130	-3.0695	0.00221569	0.912602	-169.452
rs13083227	3.06949	0.00221575	0.912602	88.1599
rs12094454	3.06933	0.00221695	0.912602	148.228
rs980349	-3.06931	0.00221707	0.912602	-113.868
rs526103	-3.06912	0.00221851	0.912602	-181.483
rs130985	3.06908	0.00221881	0.912602	178.077
rs789760	3.06877	0.00222103	0.912602	92.3078
rs17161409	3.06873	0.00222135	0.912602	132.809
rs9321183	-3.06857	0.00222253	0.912602	-83.191
rs6440892	3.06853	0.00222285	0.912602	88.7828
rs11661542	3.06829	0.00222456	0.912602	82.0529
rs6514441	-3.06782	0.00222805	0.912602	-87.5407
rs9591288	-3.06756	0.00222997	0.912602	-165.578
rs6559108	-3.06714	0.00223307	0.912602	-91.466
rs945641	3.06703	0.00223386	0.912602	97.2665
rs17142037	3.0663	0.00223926	0.912602	110.647
rs11141482	-3.06622	0.00223983	0.912602	-122.061
rs4755890	3.06609	0.00224085	0.912602	103.677
rs208954	-3.06587	0.00224249	0.912602	-100.638
rs13037496	3.06582	0.00224279	0.912602	85.7963
rs11738280	-3.06555	0.00224481	0.912602	-153
rs7505612	-3.06473	0.0022509	0.912602	-94.6669
rs7234920	-3.0643	0.00225415	0.912602	-109.922
rs2814827	-3.06407	0.00225586	0.912602	-99.8887
rs7175181	-3.06397	0.0022566	0.912602	-185.914
rs17138253	3.06372	0.00225847	0.912602	98.1911
rs11061325	-3.06368	0.00225875	0.912602	-107.9
rs1386560	-3.06357	0.00225954	0.912602	-99.3991
rs4796146	-3.06325	0.00226194	0.912602	-108.394
rs964947	-3.06325	0.00226194	0.912602	-108.394
rs350650	-3.0631	0.00226304	0.912602	-133.785
rs9996258	-3.06304	0.00226351	0.912602	-108.149
rs11610602	-3.06258	0.00226694	0.912602	-100.97
rs292203	-3.06257	0.00226706	0.912602	-88.3668
rs9376748	-3.06253	0.00226737	0.912602	-109.139
rs1866958	-3.06209	0.00227063	0.912602	-85.4879
rs12442672	-3.06202	0.00227113	0.912602	-86.7181
rs12238422	-3.06194	0.00227173	0.912602	-105.823
rs4777363	3.06176	0.0022731	0.912602	84.1903
rs2847497	-3.06164	0.00227399	0.912602	-147.425
rs374450	-3.06154	0.00227476	0.912602	-115.87
rs10131864	-3.06116	0.00227758	0.912602	-120.795
rs17096400	-3.06116	0.00227758	0.912602	-120.795
rs7663798	3.06085	0.00227994	0.912602	186.619
rs10265932	-3.06077	0.00228058	0.912602	-89.6701
rs1967656	3.06043	0.0022831	0.912602	82.7027
rs852787	-3.06034	0.00228379	0.912602	-105.293
rs16832411	3.06031	0.00228402	0.912602	134.904
rs7776426	3.0603	0.00228407	0.912602	85.263
rs1777876	-3.05959	0.00228946	0.912602	-85.6172
rs6742517	3.0595	0.00229017	0.912602	89.1526
rs2275145	3.05938	0.00229101	0.912602	83.1786
rs6033297	3.0593	0.00229165	0.912602	130.202
rs13128	3.05929	0.0022917	0.912602	192.703
rs13287948	-3.05922	0.00229223	0.912602	-94.2829
rs6715297	-3.05867	0.0022964	0.912602	-89.7707
rs16954179	3.05853	0.00229745	0.912602	113.211
rs11944843	-3.05812	0.00230061	0.912602	-108.172
rs132002	3.05799	0.00230154	0.912602	113.504
rs17609255	3.05798	0.00230164	0.912602	86.9576
rs2009877	3.05796	0.00230179	0.912602	90.6887
rs11025927	3.05791	0.0023022	0.912602	107.496
rs9460465	-3.05771	0.0023037	0.912602	-177.288
rs9936020	-3.05713	0.00230813	0.912602	-119.216
rs1434256	-3.05667	0.00231164	0.912602	-83.7746
rs1331697	3.05661	0.00231203	0.912602	87.0887
rs12905414	-3.0564	0.00231366	0.912602	-102.702
rs9397032	-3.05551	0.00232049	0.912602	-83.5081
rs16942488	-3.05491	0.00232504	0.912602	-179.297
rs7468493	-3.05466	0.00232694	0.912602	-91.5556
rs6109251	3.0544	0.00232894	0.912602	128.813
rs2876233	-3.0544	0.00232896	0.912602	-85.0174
rs11676320	-3.05432	0.00232954	0.912602	-162.364
rs11656072	3.05381	0.00233347	0.912602	156.275
rs1616727	-3.05378	0.0023337	0.912602	-86.5531
rs9393328	3.05282	0.00234109	0.912602	86.1541
rs7998427	-3.05227	0.00234539	0.912602	-89.623
rs10445073	3.05214	0.00234638	0.912602	93.3959
rs3856273	3.05199	0.0023475	0.912602	120.839
rs12925656	3.05191	0.00234815	0.912602	134.911
rs7559393	3.05186	0.00234851	0.912602	85.6062
rs17805132	3.05183	0.00234878	0.912602	124.169
rs6913325	-3.05175	0.00234939	0.912602	-86.2429
rs7603344	-3.05161	0.00235049	0.912602	-90.2846
rs12145920	-3.05152	0.00235118	0.912602	-112.536
rs11684414	-3.05093	0.00235572	0.912602	-182.833
rs1418992	3.05064	0.00235799	0.912602	86.3127
rs6869795	-3.05053	0.00235887	0.912602	-142.904
rs12506959	-3.05012	0.00236203	0.912602	-86.6783
rs2682480	3.05009	0.00236228	0.912602	83.1614
rs4871808	3.05003	0.00236275	0.912602	119.063
rs11858856	3.04992	0.00236357	0.912602	167.559
rs2174047	3.0499	0.00236374	0.912602	89.8808
rs6825426	-3.04977	0.00236474	0.912602	-114.882
rs6716603	-3.04969	0.00236538	0.912602	-150.573
rs6468507	-3.0493	0.00236844	0.912602	-141.827
rs13080107	-3.04928	0.0023686	0.912602	-84.688
rs12447906	-3.04908	0.00237013	0.912602	-85.4228
rs2078188	-3.04863	0.00237364	0.912602	-88.2058
rs4683131	3.04862	0.00237371	0.912602	84.833
rs2403441	3.04809	0.00237788	0.912602	87.7027
rs10145865	-3.04777	0.00238039	0.912602	-148.904
rs9643495	-3.0476	0.00238167	0.912602	-84.5144
rs10192552	-3.0463	0.00239191	0.912602	-117.562
rs9528520	3.04625	0.00239232	0.912602	86.2142
rs157093	-3.0462	0.00239269	0.912602	-92.7608
rs6769326	-3.04598	0.00239442	0.912602	-128.743
rs4820399	3.04588	0.00239517	0.912602	83.555
rs17160324	3.0457	0.00239662	0.912602	114.209
rs6533109	-3.04559	0.00239751	0.912602	-85.7408
rs6431659	3.04551	0.00239813	0.912602	88.3929
rs6001563	-3.04527	0.00239999	0.912602	-93.0152
rs6906753	3.04523	0.00240031	0.912602	152.357
rs4130415	-3.04504	0.00240184	0.912602	-92.6223
rs12469732	-3.04497	0.00240234	0.912602	-133.06
rs203940	-3.04489	0.00240303	0.912602	-85.3901
rs7688867	3.04458	0.00240546	0.912602	86.9516
rs10503305	3.04453	0.00240586	0.912602	83.4266
rs9355333	-3.04436	0.00240723	0.912602	-96.8696
rs10821466	-3.04403	0.00240983	0.912602	-86.9423
rs1391997	3.04389	0.0024109	0.912602	148.907
rs10010236	-3.04358	0.00241341	0.912602	-93.0157
rs706337	-3.04349	0.00241412	0.912602	-93.5462
rs474169	-3.04324	0.00241611	0.912602	-97.595
rs8076302	3.043	0.00241795	0.912602	101.706
rs9628063	3.04285	0.00241913	0.912602	124.162
rs6957015	-3.04279	0.00241961	0.912602	-126.344
rs12430627	-3.04271	0.00242032	0.912602	-148.691
rs11906354	3.04265	0.00242078	0.912602	110.298
rs1483344	3.04258	0.00242133	0.912602	98.5892
rs2067599	-3.04256	0.00242148	0.912602	-117.907
rs2897195	3.04224	0.00242401	0.912602	83.0327
rs874502	-3.04215	0.00242474	0.912602	-100.372
rs11658342	3.04202	0.00242577	0.912602	85.7365
rs2320556	3.04202	0.00242581	0.912602	125.235
rs9367018	-3.04198	0.00242606	0.912602	-160.583
rs2190343	3.04193	0.0024265	0.912602	95.5742
rs11075237	3.04178	0.00242767	0.912602	84.7544
rs4681310	-3.0417	0.00242829	0.912602	-100.305
rs2096129	-3.04162	0.00242899	0.912602	-101.274
rs6131755	3.04139	0.00243078	0.912602	108.066
rs1562432	3.0413	0.00243154	0.912602	119.185
rs921954	3.04115	0.00243275	0.912602	84.9448
rs732719	3.04075	0.0024359	0.912602	92.0704
rs897012	-3.04069	0.00243641	0.912602	-93.3042
rs7902240	-3.04034	0.00243919	0.912602	-172.154
rs7513573	-3.0399	0.00244272	0.912602	-85.345
rs405509	-3.03975	0.00244393	0.912602	-83.5809
rs4866148	-3.03939	0.00244681	0.912602	-86.4583
rs1514815	-3.03886	0.00245103	0.912602	-94.7756
rs8058985	-3.03866	0.00245271	0.912602	-89.3838
rs6860069	3.03864	0.00245283	0.912602	87.4839
rs9527754	3.03844	0.00245441	0.912602	86.5344
rs1560178	3.03831	0.00245553	0.912602	92.8848
rs2583693	-3.03737	0.00246311	0.912602	-90.9134
rs10832911	3.03727	0.00246385	0.912602	88.8772
rs16870824	-3.03725	0.00246403	0.912602	-103.83
rs6495989	-3.03722	0.00246429	0.912602	-101.477
rs7936612	-3.03721	0.00246435	0.912602	-99.5635
rs6561270	-3.03713	0.00246499	0.912602	-140.987
rs11776027	3.03688	0.00246704	0.912602	95.5114
rs1022172	-3.03681	0.00246758	0.912602	-91.5326
rs9569061	3.03679	0.00246776	0.912602	84.0101
rs9569064	3.03679	0.00246776	0.912602	84.0101
rs43048	3.03615	0.00247299	0.912602	88.6881
rs139909	3.03614	0.002473	0.912602	85.4624
rs6768553	3.03606	0.00247368	0.912602	102.076
rs8109252	3.03563	0.00247716	0.912602	119.43
rs11953731	-3.03551	0.00247814	0.912602	-144.433
rs9369310	-3.0355	0.00247824	0.912602	-95.648
rs6456508	3.03532	0.00247966	0.912602	147.648
rs13111484	-3.03504	0.00248194	0.912602	-83.9541
rs10924235	3.03494	0.00248277	0.912602	99.8202
rs4691153	3.03459	0.00248564	0.912602	131.364
rs35617206	3.03457	0.00248576	0.912602	116.362
rs6586899	-3.03454	0.00248606	0.912602	-115.824
rs1682962	3.03433	0.00248777	0.912602	82.3252
rs7649494	3.03394	0.00249093	0.912602	83.2883
rs6109240	3.03385	0.00249165	0.912602	127.758
rs7874591	3.03347	0.00249476	0.912602	116.54
rs7614045	-3.03343	0.00249509	0.912602	-88.0559
rs6038767	3.03302	0.00249844	0.912602	82.3697
rs10142987	-3.03276	0.00250058	0.912602	-138.43
rs7508251	-3.03274	0.00250074	0.912602	-186.365
rs4241775	-3.03272	0.00250088	0.912602	-97.5539
rs10014145	3.03271	0.00250102	0.912602	88.9405
rs752534	-3.0322	0.00250515	0.912602	-133.191
rs12864973	3.03202	0.00250667	0.912602	116.627
rs7025078	-3.03154	0.00251056	0.912602	-100.722
rs6078306	-3.03137	0.00251196	0.912602	-83.8997
rs10900798	3.03133	0.00251231	0.912602	92.424
rs2055863	3.03115	0.0025138	0.912602	87.1126
rs1429570	-3.0311	0.00251424	0.912602	-90.9379
rs16847459	-3.03075	0.00251707	0.912602	-87.951
rs34023434	-3.02997	0.00252354	0.912602	-120.34
rs7755566	3.02992	0.00252393	0.912602	81.8558
rs202456	-3.02986	0.00252443	0.912602	-82.7612
rs12139931	-3.02978	0.00252507	0.912602	-90.362
rs1418862	-3.02968	0.00252597	0.912602	-92.2441
rs17683993	-3.02907	0.00253097	0.912602	-103.454
rs9697735	-3.02902	0.00253136	0.912602	-96.0857
rs1363387	3.02896	0.00253192	0.912602	85.8752
rs43042	3.02882	0.00253309	0.912602	88.2651
rs4891252	3.02871	0.00253399	0.912602	82.8701
rs2106836	-3.02861	0.00253477	0.912602	-96.9337
rs2930047	-3.02861	0.0025348	0.912602	-80.9864
rs6825410	-3.02844	0.00253618	0.912602	-88.2103
rs7512495	3.0281	0.00253903	0.912602	85.7686
rs8076696	3.02796	0.0025402	0.912602	85.7691
rs7722413	-3.02795	0.00254029	0.912602	-89.5807
rs4676363	-3.02785	0.00254112	0.912602	-82.2118
rs6774322	-3.02761	0.00254312	0.912602	-123.947
rs10877949	3.02758	0.00254339	0.912602	90.6758
rs4927868	-3.02697	0.0025484	0.912602	-183.246
rs673576	-3.02684	0.00254948	0.912602	-114.124
rs2866277	3.02664	0.00255117	0.912602	90.5262
rs12632166	-3.02659	0.00255155	0.912602	-167.103
rs12537821	-3.02641	0.00255309	0.912602	-144.566
rs11959870	-3.0264	0.00255319	0.912602	-140.244
rs1053468	-3.0264	0.00255319	0.912602	-140.244
rs11691815	3.02633	0.00255374	0.912602	84.1205
rs8121875	-3.02559	0.00255998	0.912602	-104.297
rs2278844	-3.02557	0.00256013	0.912602	-126.299
rs9951572	3.0253	0.00256234	0.912602	93.2527
rs10037071	-3.0252	0.00256322	0.912602	-89.42
rs2425455	-3.02515	0.00256363	0.912602	-105.775
rs11696413	-3.02506	0.00256436	0.912602	-89.3591
rs4702677	3.02464	0.00256789	0.912602	89.8276
rs858120	-3.0246	0.00256821	0.912602	-87.0075
rs17773589	-3.02453	0.00256885	0.912602	-129.189
rs2636096	3.02437	0.00257022	0.912602	84.2684
rs3770657	3.02435	0.00257031	0.912602	92.8197
rs4148866	3.02432	0.00257064	0.912602	83.3538
rs11660952	3.02424	0.00257125	0.912602	86.7542
rs11263781	-3.02417	0.00257188	0.912602	-121.487
rs151401	3.02385	0.0025746	0.912602	100.609
rs6826022	3.02381	0.00257491	0.912602	84.0046
rs6070282	3.02365	0.00257624	0.912602	144.838
rs13143217	3.02359	0.00257675	0.912602	84.939
rs17223037	3.02345	0.00257793	0.912602	106.801
rs13069117	3.02323	0.00257974	0.912602	81.3465
rs2384780	3.02321	0.00257995	0.912602	89.5054
rs2414912	-3.02291	0.00258243	0.912602	-104.087
rs16885615	3.02282	0.00258325	0.912602	91.8821
rs9573790	3.02273	0.00258395	0.912602	85.6233
rs6054883	3.02236	0.0025871	0.912857	84.7157
rs8010723	-3.02181	0.00259174	0.912857	-185.234
rs7810105	-3.02178	0.00259205	0.912857	-153.928
rs1055690	-3.02149	0.00259452	0.912857	-134
rs907380	-3.02148	0.00259454	0.912857	-87.2753
rs157092	-3.02138	0.00259545	0.912857	-92.9829
rs2540094	-3.02102	0.00259843	0.912857	-113.062
rs9823831	-3.02092	0.00259931	0.912857	-85.544
rs9834962	-3.02083	0.00260005	0.912857	-89.0014
rs9912225	-3.02078	0.00260054	0.912857	-162.526
rs756303	-3.02032	0.0026044	0.913631	-83.0807
rs4141172	3.02001	0.00260707	0.913631	94.7618
rs4551123	3.01996	0.00260751	0.913631	172.613
rs9895631	-3.0193	0.00261306	0.91422	-174.343
rs4669749	-3.01915	0.00261438	0.91422	-90.4224
rs13036434	3.01805	0.00262374	0.91422	107.891
rs4864747	-3.0179	0.00262511	0.91422	-142.538
rs17310719	3.01752	0.00262836	0.91422	175.039
rs12299292	-3.01741	0.0026293	0.91422	-115.661
rs705792	-3.01733	0.00262996	0.91422	-108.594
rs2032834	3.01724	0.00263074	0.91422	85.7739
rs448458	-3.0172	0.00263103	0.91422	-82.9929
rs12204422	3.01702	0.00263258	0.91422	157.919
rs7334012	-3.01692	0.00263351	0.91422	-114.192
rs11801907	-3.01685	0.00263406	0.91422	-91.0799
rs4965303	-3.01658	0.00263637	0.91422	-98.7091
rs7085647	-3.01648	0.00263727	0.91422	-102.366
rs9950	-3.01643	0.00263769	0.91422	-83.691
rs9846400	3.01641	0.00263781	0.91422	82.718
rs1517862	-3.01583	0.00264285	0.91422	-180.034
rs4698099	3.01576	0.00264343	0.91422	84.7254
rs4935994	3.01557	0.00264512	0.91422	83.9142
rs4770782	-3.01523	0.002648	0.91422	-82.519
rs869557	-3.01491	0.00265077	0.91422	-100.653
rs12495960	-3.01484	0.00265139	0.91422	-108.168
rs9534271	-3.01483	0.00265147	0.91422	-162.915
rs817361	-3.01469	0.00265268	0.91422	-112.316
rs1852447	-3.01465	0.00265301	0.91422	-85.0928
rs16933407	3.01462	0.00265333	0.91422	118.505
rs955844	3.01456	0.00265382	0.91422	109.673
rs10000988	3.01402	0.00265851	0.91422	145.751
rs4702667	3.01399	0.00265876	0.91422	120.802
rs7235748	3.01376	0.00266074	0.91422	144.401
rs9861542	-3.01369	0.00266134	0.91422	-82.5561
rs10816370	-3.01367	0.00266151	0.91422	-90.7606
rs1862466	-3.01366	0.00266162	0.91422	-83.0129
rs4658335	-3.01328	0.00266494	0.914813	-95.2917
rs17756250	3.01292	0.00266802	0.915323	137.175
rs2066004	-3.0125	0.00267166	0.916026	-82.506
rs7704260	3.01206	0.00267548	0.916646	83.5449
rs13248484	-3.01193	0.00267665	0.916646	-92.879
rs17053092	-3.01168	0.00267884	0.916847	-127.299
rs7216178	-3.01089	0.00268577	0.917586	-83.5035
rs4813143	-3.01088	0.00268583	0.917586	-85.8336
rs8043208	-3.01085	0.00268606	0.917586	-95.34
rs9501109	-3.0107	0.00268738	0.917586	-91.668
rs6486178	-3.01038	0.00269016	0.917992	-104.295
rs12936750	-3.00932	0.00269948	0.91823	-84.8226
rs7152879	-3.00925	0.00270013	0.91823	-144.423
rs12579519	-3.00888	0.00270332	0.91823	-125.317
rs6494904	3.00865	0.00270537	0.91823	91.7224
rs888979	3.00854	0.00270635	0.91823	90.567
rs26914	-3.00812	0.00271003	0.91823	-82.3115
rs11938262	-3.00806	0.00271057	0.91823	-94.5335
rs4915873	-3.00791	0.00271187	0.91823	-106.91
rs4783222	3.00781	0.0027128	0.91823	84.2693
rs9317715	3.007	0.00271996	0.91823	104.019
rs139465	-3.00694	0.00272049	0.91823	-85.0363
rs11164144	-3.00689	0.0027209	0.91823	-93.0086
rs1987249	-3.00682	0.00272157	0.91823	-168.31
rs11193079	3.00676	0.00272209	0.91823	85.2538
rs8089250	-3.00671	0.0027225	0.91823	-104.483
rs11750441	-3.00654	0.00272405	0.91823	-86.3707
rs946962	3.00637	0.00272549	0.91823	85.3435
rs7081346	-3.00629	0.00272626	0.91823	-82.2096
rs6783456	-3.00615	0.00272749	0.91823	-120.269
rs1226993	3.00551	0.00273314	0.91823	87.2185
rs4773139	-3.0055	0.00273325	0.91823	-101.55
rs1322984	-3.00541	0.00273407	0.91823	-130.901
rs4870880	3.00495	0.00273813	0.91823	96.4008
rs6416980	-3.00486	0.00273894	0.91823	-95.6831
rs170869	3.00482	0.00273927	0.91823	100.375
rs311602	-3.00433	0.00274365	0.91823	-89.3201
rs1569858	-3.00413	0.00274542	0.91823	-84.6405
rs10762420	-3.00399	0.00274671	0.91823	-82.9017
rs8094515	3.00388	0.00274767	0.91823	90.0111
rs6007305	-3.00384	0.00274802	0.91823	-82.482
rs6135736	-3.00382	0.00274821	0.91823	-96.7009
rs8104897	-3.0037	0.0027493	0.91823	-80.7738
rs1736450	3.00357	0.00275042	0.91823	83.0887
rs2280654	3.0034	0.00275195	0.91823	101.75
rs17232558	3.00306	0.00275497	0.91823	129.716
rs3742216	-3.00299	0.00275568	0.91823	-99.3037
rs9989465	-3.00287	0.00275672	0.91823	-95.3296
rs4402333	3.00252	0.00275984	0.91823	101.088
rs10497902	-3.00242	0.00276075	0.91823	-98.8948
rs9378350	3.00213	0.00276338	0.91823	90.4736
rs7838611	-3.00191	0.00276531	0.91823	-188.167
rs6797654	3.00172	0.00276699	0.91823	116.491
rs12933056	-3.00136	0.00277024	0.91823	-92.2272
rs4423163	3.00135	0.0027704	0.91823	86.128
rs1057390	-3.00131	0.00277071	0.91823	-127.785
rs1490838	3.0013	0.0027708	0.91823	112.296
rs137994	-3.00128	0.00277102	0.91823	-109.386
rs8077886	-3.00082	0.0027751	0.91823	-133.168
rs12644205	3.00077	0.00277556	0.91823	136.277
rs4400739	3.00075	0.00277575	0.91823	89.6399
rs4483202	-3.00075	0.00277579	0.91823	-86.8605
rs2307492	3.00075	0.0027758	0.91823	140.475
rs4696664	3.00065	0.00277665	0.91823	80.3357
rs12140547	-3.00045	0.00277846	0.91823	-186.207
rs10251897	-3.00043	0.00277864	0.91823	-142.301
rs17120257	2.99989	0.00278356	0.918834	133.477
rs7154308	-2.99973	0.002785	0.918834	-135.255
rs2077291	-2.99945	0.00278754	0.918834	-131.687
rs554912	-2.9988	0.00279337	0.918834	-109.32
rs7561814	-2.99832	0.00279771	0.918834	-97.4143
rs6868526	-2.99829	0.00279803	0.918834	-111.254
rs7253698	-2.99798	0.00280083	0.918834	-100.149
rs10272892	-2.99796	0.00280106	0.918834	-79.6288
rs4556886	2.99772	0.00280315	0.918834	83.6505
rs701641	-2.99768	0.00280357	0.918834	-93.6157
rs528094	-2.99717	0.00280822	0.918834	-163.789
rs17441991	2.99713	0.00280857	0.918834	81.1387
rs11785209	-2.99706	0.00280917	0.918834	-79.6085
rs6999868	-2.99702	0.00280956	0.918834	-118.864
rs17740709	2.99679	0.00281167	0.918834	104.06
rs10043738	-2.99676	0.00281195	0.918834	-125.054
rs6764156	2.9965	0.00281435	0.918834	95.4551
rs6710364	2.99627	0.00281644	0.918834	91.9562
rs761674	2.9962	0.00281702	0.918834	110.287
rs4150031	2.99606	0.00281829	0.918834	180.595
rs8140505	-2.99589	0.0028199	0.918834	-97.148
rs3814566	-2.99581	0.00282057	0.918834	-89.6066
rs13207959	2.99581	0.00282061	0.918834	98.9337
rs6554614	-2.99577	0.00282097	0.918834	-169.658
rs11617653	2.99555	0.00282301	0.918834	121.138
rs11128951	2.99553	0.00282315	0.918834	99.2521
rs7135962	-2.99528	0.00282549	0.918834	-127.606
rs1350059	2.9952	0.0028262	0.918834	82.4244
rs32921	-2.99511	0.00282706	0.918834	-85.0638
rs7842456	-2.99496	0.00282837	0.918834	-187.75
rs11071490	-2.99453	0.00283235	0.919606	-141.083
rs4486743	2.99425	0.00283496	0.919933	137.147
rs17563877	2.99384	0.00283869	0.920626	108.854
rs1540197	-2.99358	0.00284107	0.920689	-133.187
rs2847495	-2.99309	0.00284559	0.920689	-90.6294
rs6765843	-2.99309	0.00284562	0.920689	-154.747
rs10806442	2.99288	0.00284755	0.920689	144.057
rs2181615	2.99268	0.00284937	0.920689	128.985
rs10234844	2.99261	0.00285002	0.920689	90.8117
rs10068115	-2.99227	0.00285317	0.920689	-84.152
rs7953894	2.99147	0.00286061	0.920689	79.4764
rs6686526	2.99091	0.00286576	0.920689	82.0497
rs8029492	-2.99076	0.00286719	0.920689	-81.6183
rs7162155	-2.99074	0.00286729	0.920689	-84.8541
rs6545522	-2.99057	0.00286888	0.920689	-88.409
rs12345422	-2.99056	0.00286906	0.920689	-121.395
rs199242	-2.99053	0.00286925	0.920689	-94.7359
rs1011780	-2.98985	0.00287559	0.920689	-91.7419
rs4918219	-2.98973	0.00287672	0.920689	-126.916
rs4802847	-2.98945	0.00287934	0.920689	-92.7549
rs4412928	-2.98942	0.00287966	0.920689	-145.838
rs7279660	-2.98932	0.00288052	0.920689	-84.7747
rs9478202	-2.98914	0.00288227	0.920689	-133.175
rs230166	-2.98873	0.00288603	0.920689	-97.8987
rs67302	-2.98859	0.00288739	0.920689	-77.1339
rs2948460	-2.98848	0.00288841	0.920689	-92.093
rs1454524	-2.98839	0.00288922	0.920689	-168.583
rs4480575	-2.98805	0.00289239	0.920689	-105.861
rs1465216	-2.98797	0.00289318	0.920689	-109.885
rs16877817	-2.98793	0.00289354	0.920689	-108.63
rs9306171	-2.98781	0.00289468	0.920689	-100.383
rs12357926	-2.98773	0.0028954	0.920689	-151.626
rs11251056	2.98768	0.00289588	0.920689	83.7739
rs2053343	-2.98757	0.00289695	0.920689	-88.5769
rs3781586	-2.98749	0.00289769	0.920689	-114.63
rs2644269	-2.98748	0.0028978	0.920689	-120.524
rs2911562	2.98709	0.00290145	0.920689	102.136
rs6962291	-2.98698	0.00290242	0.920689	-85.3585
rs9373201	2.98689	0.00290333	0.920689	82.319
rs10900848	2.98665	0.00290551	0.920689	81.4004
rs13115696	-2.98651	0.00290683	0.920689	-101.889
rs5762338	-2.98619	0.00290988	0.920689	-138.984
rs2165591	2.98603	0.00291142	0.920689	100.412
rs11662252	-2.986	0.00291167	0.920689	-107.493
rs11591787	2.98578	0.0029137	0.920689	122.775
rs7688176	-2.98549	0.00291644	0.920689	-83.5556
rs309732	2.98536	0.00291773	0.920689	83.7361
rs6419870	-2.98522	0.00291902	0.920689	-132.969
rs12981037	-2.98515	0.00291965	0.920689	-91.5135
rs12664088	-2.98511	0.00292005	0.920689	-116.916
rs1033620	2.985	0.00292107	0.920689	85.725
rs1434666	-2.98478	0.00292318	0.920689	-108.544
rs2979704	-2.98446	0.00292616	0.920689	-114.678
rs16958012	-2.98439	0.00292689	0.920689	-100.915
rs2096352	2.98427	0.00292802	0.920689	83.6254
rs12428538	2.98359	0.00293444	0.920689	179.492
rs1328452	2.98346	0.00293562	0.920689	122.538
rs11162463	2.98346	0.00293562	0.920689	122.538
rs8049025	-2.98332	0.00293701	0.920689	-81.8832
rs1164064	2.98293	0.00294072	0.920689	82.8943
rs2291926	-2.98285	0.00294146	0.920689	-152.211
rs4878464	2.98277	0.00294227	0.920689	87.3173
rs1593464	-2.98275	0.00294237	0.920689	-109.19
rs288866	-2.98259	0.00294394	0.920689	-81.7391
rs2261682	2.98237	0.00294605	0.920689	84.0523
rs3820901	-2.98236	0.00294615	0.920689	-85.3333
rs798337	-2.98224	0.00294723	0.920689	-83.6578
rs7980960	-2.98224	0.0029473	0.920689	-95.2793
rs7642344	-2.98204	0.00294914	0.920689	-81.8477
rs2306862	-2.98188	0.00295069	0.920689	-113.451
rs2471022	-2.98177	0.00295172	0.920689	-114.267
rs10510829	-2.98177	0.00295173	0.920689	-100.713
rs1002411	-2.98136	0.00295562	0.920689	-107.355
rs12755727	-2.98136	0.00295569	0.920689	-79.0595
rs6802319	-2.98132	0.00295603	0.920689	-116.365
rs1887004	-2.9812	0.0029572	0.920689	-84.626
rs13193931	2.98112	0.00295798	0.920689	117.721
rs483201	2.98096	0.00295948	0.920689	87.1612
rs1114565	-2.9805	0.00296382	0.920689	-99.8369
rs10818187	-2.98046	0.0029643	0.920689	-81.6556
rs2471023	-2.98039	0.00296489	0.920689	-113.787
rs2042549	-2.98035	0.00296531	0.920689	-119.238
rs912774	-2.98002	0.0029685	0.920938	-90.9274
rs4838368	-2.97993	0.00296934	0.920938	-169.441
rs140500	2.97966	0.00297191	0.920938	107.662
rs9386492	2.97936	0.00297482	0.920938	81.9509
rs10817972	-2.97932	0.00297523	0.920938	-115.111
rs17287854	-2.97926	0.00297571	0.920938	-137.233
rs11784595	2.97877	0.00298046	0.92191	82.5165
rs11146301	-2.97842	0.00298382	0.922089	-82.5386
rs531897	-2.97838	0.00298424	0.922089	-88.5092
rs4757543	2.97819	0.00298609	0.922166	85.9326
rs12881810	-2.97763	0.00299142	0.923316	-85.1556
rs11210870	2.97745	0.00299317	0.92336	93.9379
rs1775762	-2.97707	0.00299686	0.924004	-122.524
rs2323883	-2.97676	0.00299982	0.924419	-106.044
rs1589039	-2.9765	0.00300235	0.924705	-85.0359
rs7230112	2.97595	0.00300769	0.925587	81.9752
rs2414178	-2.97572	0.00300993	0.925587	-99.3584
rs4789805	-2.97557	0.00301143	0.925587	-87.8518
rs9486403	-2.97547	0.00301238	0.925587	-127.396
rs6110019	-2.97538	0.00301326	0.925587	-84.8693
rs17008568	2.97516	0.00301538	0.925744	163.858
rs4840487	-2.97478	0.00301912	0.926362	-81.2058
rs11853359	2.97462	0.00302061	0.926362	87.3987
rs923346	-2.97397	0.00302696	0.927313	-113.892
rs705791	-2.9738	0.00302864	0.927313	-83.9157
rs2663887	-2.97379	0.0030287	0.927313	-133.773
rs2216986	-2.97364	0.00303016	0.927313	-94.9591
rs806076	-2.97342	0.00303236	0.927473	-118.391
rs887335	-2.97308	0.00303572	0.927473	-95.9649
rs1216175	-2.97295	0.00303692	0.927473	-90.195
rs458017	-2.97181	0.00304813	0.927473	-157.106
rs736087	-2.97178	0.0030484	0.927473	-84.5043
rs13250857	-2.97176	0.00304862	0.927473	-179.146
rs1430191	2.97175	0.00304867	0.927473	79.423
rs13250665	2.97169	0.00304933	0.927473	151.722
rs1992827	-2.97154	0.00305072	0.927473	-86.4437
rs767983	-2.97147	0.00305145	0.927473	-87.0128
rs2411887	-2.97121	0.00305401	0.927473	-83.9315
rs11760588	-2.97101	0.003056	0.927473	-125.598
rs2204206	-2.97076	0.00305848	0.927473	-88.9829
rs6729826	-2.97023	0.00306365	0.927473	-93.7041
rs2975418	-2.97018	0.00306415	0.927473	-83.2077
rs7557984	-2.96999	0.00306604	0.927473	-99.2303
rs4916183	2.96964	0.00306952	0.927473	139.378
rs8105137	-2.96934	0.00307246	0.927473	-79.7445
rs9592802	2.96924	0.0030734	0.927473	89.2841
rs6033031	-2.96917	0.00307418	0.927473	-104.79
rs2682911	-2.969	0.00307582	0.927473	-85.4292
rs1107172	2.96872	0.00307861	0.927473	84.1252
rs11003065	-2.96858	0.00307997	0.927473	-108.563
rs7914816	-2.96857	0.00308008	0.927473	-80.7866
rs7516095	-2.9684	0.00308182	0.927473	-100.4
rs8500	2.96761	0.0030896	0.927473	81.2125
rs10890960	2.9674	0.00309172	0.927473	88.2181
rs9856996	-2.96725	0.00309319	0.927473	-92.9229
rs1603406	-2.96671	0.00309856	0.927473	-82.3598
rs10772847	-2.96662	0.00309944	0.927473	-89.7396
rs932311	2.96661	0.00309956	0.927473	81.5127
rs4965892	2.96653	0.00310035	0.927473	81.4274
rs17778183	-2.9664	0.00310162	0.927473	-106.822
rs7296736	-2.96603	0.00310532	0.927473	-96.2354
rs10763963	-2.96589	0.00310676	0.927473	-100.786
rs3775969	2.96575	0.00310818	0.927473	80.5888
rs11214232	-2.96534	0.00311222	0.927473	-120.593
rs17209374	2.96516	0.00311404	0.927473	108.619
rs133407	2.965	0.00311568	0.927473	79.0353
rs12090319	2.9646	0.00311963	0.927473	88.4556
rs1444506	2.96459	0.00311978	0.927473	89.1339
rs10191992	-2.96447	0.00312099	0.927473	-147.614
rs12758408	2.96441	0.00312155	0.927473	139.154
rs1812389	2.96411	0.00312458	0.927473	166.828
rs12089969	2.96411	0.00312458	0.927473	166.828
rs34355	2.9638	0.00312773	0.927473	109.673
rs1241515	-2.96375	0.00312823	0.927473	-82.2047
rs740112	2.96358	0.0031299	0.927473	115.695
rs10199699	-2.96353	0.00313043	0.927473	-100.091
rs9322849	-2.96335	0.00313225	0.927473	-162.216
rs6771737	2.96328	0.0031329	0.927473	81.1692
rs1026832	2.96322	0.00313355	0.927473	85.9207
rs7564775	-2.96301	0.00313568	0.927473	-110.965
rs12126980	2.96253	0.00314049	0.927473	90.3895
rs629199	2.96204	0.00314548	0.927473	108.421
rs10229834	-2.96193	0.00314651	0.927473	-106.228
rs1517079	-2.96191	0.00314678	0.927473	-145.538
rs8017553	-2.96173	0.00314861	0.927473	-90.1045
rs11921658	2.96145	0.00315137	0.927473	94.3525
rs7572718	2.9612	0.00315394	0.927473	90.5654
rs4796496	2.961	0.00315598	0.927473	140.265
rs10256186	2.96082	0.00315783	0.927473	88.0449
rs11616660	2.96076	0.00315838	0.927473	89.2813
rs1267693	-2.96071	0.00315891	0.927473	-102.995
rs11600736	-2.96068	0.00315918	0.927473	-135.407
rs17278826	2.96038	0.00316222	0.927473	102.619
rs261050	-2.96036	0.0031625	0.927473	-82.8089
rs4630115	2.96026	0.00316345	0.927473	102.499
rs17534659	-2.9602	0.00316409	0.927473	-127.198
rs9826691	-2.96015	0.00316454	0.927473	-113.97
rs17068288	2.96013	0.00316475	0.927473	105.584
rs1935681	-2.95995	0.00316663	0.927473	-93.3295
rs7819815	-2.95988	0.00316733	0.927473	-123.966
rs4920375	2.95987	0.00316744	0.927473	85.4228
rs13376335	2.9596	0.00317022	0.927473	138.588
rs989692	-2.95954	0.00317083	0.927473	-83.7819
rs3822289	2.95948	0.00317138	0.927473	80.6945
rs881858	-2.95944	0.00317184	0.927473	-88.1105
rs3747502	-2.95937	0.00317256	0.927473	-132.262
rs1488859	-2.95934	0.00317286	0.927473	-102.649
rs12051440	2.95915	0.00317475	0.927473	97.8547
rs7633524	2.95866	0.00317976	0.927473	82.5768
rs2275846	-2.95865	0.00317986	0.927473	-81.3164
rs4418055	2.95858	0.00318061	0.927473	81.9713
rs6512265	2.95802	0.00318629	0.927473	86.4848
rs2278108	-2.95793	0.00318725	0.927473	-164.183
rs853195	-2.95765	0.0031901	0.927473	-83.7814
rs1972018	-2.95732	0.00319342	0.927473	-107.028
rs11167795	-2.95723	0.00319435	0.927473	-85.5772
rs773309	-2.95717	0.00319502	0.927473	-100.385
rs10748428	2.95643	0.0032026	0.927473	79.8059
rs6967748	-2.9563	0.00320388	0.927473	-86.1471
rs1341788	-2.95597	0.00320728	0.927473	-97.9106
rs6739800	-2.95594	0.00320761	0.927473	-116.931
rs17212215	-2.95579	0.0032092	0.927473	-112.232
rs7699435	2.95573	0.00320975	0.927473	80.5904
rs9350904	-2.95572	0.00320985	0.927473	-90.1762
rs9344109	-2.95572	0.00320985	0.927473	-90.1762
rs7748211	-2.95572	0.00320985	0.927473	-90.1762
rs7855042	-2.95563	0.00321078	0.927473	-131.586
rs16841189	-2.95551	0.00321204	0.927473	-153.135
rs7977047	-2.95536	0.00321356	0.927473	-154.951
rs2242223	2.95534	0.00321376	0.927473	92.564
rs7650500	-2.95533	0.00321394	0.927473	-154.724
rs3011238	-2.95522	0.00321505	0.927473	-132.764
rs2942570	2.95517	0.0032156	0.927473	81.3653
rs9498121	2.95506	0.00321668	0.927473	128.363
rs7605626	-2.95493	0.00321804	0.927473	-124.371
rs4766335	-2.9549	0.00321833	0.927473	-80.617
rs2615973	2.95489	0.00321843	0.927473	81.156
rs7622138	-2.95449	0.00322264	0.927473	-120.699
rs17382306	-2.9544	0.00322351	0.927473	-99.2715
rs303931	2.95421	0.00322551	0.927473	88.7272
rs13199679	-2.95408	0.00322682	0.927473	-177.285
rs2876186	-2.95389	0.00322876	0.927473	-83.2461
rs967163	-2.95365	0.00323126	0.927473	-86.0103
rs6661201	2.95354	0.00323237	0.927473	90.3813
rs10267546	-2.95311	0.0032369	0.927473	-134.362
rs2283380	-2.95273	0.00324077	0.927473	-82.8002
[truncated: 27,116 more rows]
