# Supplementary material for: Genome-Wide Association and Mechanistic Studies Indicate That Immune Response Contributes to Alzheimer’s Disease Development
Source: Front Genet. 2018 Sep 24;9:410. doi: 10.3389/fgene.2018.00410 (PMC6166008; doi:10.3389/fgene.2018.00410)
Supplement: Supplementary file 4 [file Table_4.XLSX]

## Sheet: trans_ADAS_NC_3-1-18
SNP	Statistic	p-value	FDR	Beta
rs769449	-7.80187	1.87929e-14	1.08122e-08	-3.67738
rs4420638	-6.73863	3.03412e-11	8.72813e-06	-2.76871
rs2075650	-5.81158	8.89479e-09	0.00170582	-2.72268
rs1160985	5.20012	2.52415e-07	0.0363056	2.02168
rs707645	4.97115	8.12548e-07	0.0816193	2.90862
rs9535179	-4.91257	1.08779e-06	0.0816193	-2.5842
rs10857243	-4.86944	1.34575e-06	0.0816193	-1.86757
rs31325	4.86698	1.36216e-06	0.0816193	2.30202
rs10972390	4.86066	1.40513e-06	0.0816193	2.68952
rs4672367	-4.8503	1.47834e-06	0.0816193	-2.47109
rs157582	-4.83925	1.56051e-06	0.0816193	-2.01301
rs27986	4.74136	2.50782e-06	0.114736	2.27805
rs12578121	-4.73443	2.59253e-06	0.114736	-2.79456
rs9360362	-4.70839	2.93661e-06	0.12068	-2.20063
rs10495471	-4.63991	4.06381e-06	0.155869	-2.684
rs7134108	4.58294	5.30783e-06	0.19086	2.9193
rs6131755	-4.52976	6.79296e-06	0.221233	-2.23592
rs34801786	-4.51744	7.18984e-06	0.221233	-2.64488
rs8059293	4.51396	7.30608e-06	0.221233	2.06134
rs421500	4.49876	7.83468e-06	0.225377	1.75819
rs2652227	4.44485	1.00202e-05	0.258379	3.10007
rs13093680	-4.43112	1.06638e-05	0.258379	-2.57874
rs7833099	4.42721	1.08544e-05	0.258379	2.57745
rs17263042	-4.42152	1.11369e-05	0.258379	-2.77854
rs3774402	-4.41973	1.12274e-05	0.258379	-2.58525
rs9314454	-4.35511	1.50061e-05	0.332058	-2.29713
rs1044032	-4.32404	1.72289e-05	0.354533	-1.99944
rs301567	4.32371	1.72543e-05	0.354533	1.75648
rs9304548	-4.30555	1.86984e-05	0.362323	-1.90807
rs7865406	4.28842	2.01648e-05	0.362323	2.31399
rs13267781	-4.27863	2.10513e-05	0.362323	-2.60993
rs734532	-4.27633	2.12649e-05	0.362323	-1.84775
rs2218406	4.26706	2.2148e-05	0.362323	1.81592
rs2467715	-4.26314	2.25316e-05	0.362323	-2.03412
rs3811273	-4.25923	2.292e-05	0.362323	-3.17353
rs10155856	4.25906	2.29373e-05	0.362323	1.7755
rs2107552	4.25248	2.36068e-05	0.362323	1.78289
rs943268	-4.24935	2.3931e-05	0.362323	-2.14917
rs12599580	-4.23868	2.50715e-05	0.367537	-1.62944
rs10217026	-4.23431	2.55531e-05	0.367537	-2.24456
rs11916711	4.19937	2.97347e-05	0.417252	1.72573
rs7104098	-4.18271	3.19505e-05	0.431832	-1.57785
rs11981431	4.17312	3.32953e-05	0.431832	1.74589
rs321746	4.17293	3.33225e-05	0.431832	1.63284
rs498973	-4.16979	3.37761e-05	0.431832	-3.15472
rs13405209	4.16122	3.50411e-05	0.438266	1.61281
rs17836364	-4.14375	3.77612e-05	0.454832	-2.11986
rs7766374	-4.13724	3.88244e-05	0.454832	-1.55747
rs10100885	-4.13586	3.9055e-05	0.454832	-2.15219
rs405509	4.12983	4.00702e-05	0.454832	1.58078
rs1036688	-4.12839	4.03183e-05	0.454832	-2.15542
rs2832335	4.12129	4.15544e-05	0.45522	2.40646
rs1062051	-4.11664	4.23839e-05	0.45522	-2.35254
rs531728	-4.10529	4.4474e-05	0.45522	-2.85234
rs9610	-4.10478	4.45709e-05	0.45522	-1.55801
rs6960287	4.10374	4.47669e-05	0.45522	1.718
rs12670137	4.10199	4.51001e-05	0.45522	1.96493
rs7296490	4.09735	4.5995e-05	0.456248	1.53337
rs10089578	-4.08028	4.94328e-05	0.47786	-2.47469
rs224215	4.0782	4.98686e-05	0.47786	1.64321
rs10972486	4.06858	5.19293e-05	0.47786	1.95801
rs411639	4.06697	5.22812e-05	0.47786	1.73224
rs1387386	4.06676	5.23266e-05	0.47786	2.10683
rs1823270	4.06163	5.34676e-05	0.48065	1.59688
rs1483643	4.05453	5.50844e-05	0.487567	2.25205
rs11771217	4.03724	5.92157e-05	0.516192	1.55022
rs1408064	4.02946	6.11698e-05	0.522007	1.55244
rs9927963	4.0274	6.16974e-05	0.522007	2.00798
rs4809476	-4.01829	6.40839e-05	0.530829	-1.59737
rs7728954	4.01642	6.45854e-05	0.530829	2.8682
rs17065085	-4.00819	6.68317e-05	0.541556	-3.30756
rs17211996	-4.00409	6.79764e-05	0.543181	-2.97073
rs816468	3.99585	7.03369e-05	0.55151	1.94297
rs786394	-3.9938	7.0936e-05	0.55151	-1.7627
rs7754996	-3.98541	7.3441e-05	0.560303	-2.52661
rs2987530	-3.97927	7.53249e-05	0.560303	-1.97174
rs3743733	3.97795	7.5736e-05	0.560303	1.53385
rs10249099	-3.97535	7.65514e-05	0.560303	-2.77344
rs816467	3.97414	7.69363e-05	0.560303	2.72612
rs17105232	-3.96282	8.0604e-05	0.579676	-1.7703
rs2551350	3.95183	8.43252e-05	0.59895	2.75695
rs9313144	-3.94056	8.83062e-05	0.614653	-1.56713
rs8085606	-3.93643	8.98112e-05	0.614653	-2.37014
rs11013549	3.93537	9.02022e-05	0.614653	1.63257
rs17590608	-3.93269	9.11936e-05	0.614653	-1.70609
rs13118936	-3.93086	9.18777e-05	0.614653	-1.50301
rs2256111	3.92598	9.3724e-05	0.619798	1.52266
rs16935893	-3.91345	9.86305e-05	0.632718	-2.5024
rs17225223	-3.91174	9.93194e-05	0.632718	-2.14272
rs1398882	3.91071	9.97346e-05	0.632718	1.50844
rs10518301	-3.90987	0.000100077	0.632718	-1.49232
rs2086149	3.90575	0.000101764	0.632842	1.61176
rs7635135	3.89846	0.000104816	0.632842	1.60101
rs11643888	-3.89813	0.000104956	0.632842	-1.53871
rs10872997	-3.89776	0.000105117	0.632842	-2.80608
rs540261	-3.89663	0.000105596	0.632842	-1.50847
rs2799182	3.89059	0.000108213	0.641838	1.49012
rs17495742	-3.88471	0.000110815	0.64702	-3.28111
rs2832337	3.88355	0.000111336	0.64702	2.18921
rs6793582	3.87428	0.000115576	0.648127	1.60272
rs3893315	3.87331	0.000116029	0.648127	1.52693
rs1203181	3.86745	0.000118801	0.648127	1.68715
rs11860313	3.86576	0.000119611	0.648127	1.93429
rs2107550	3.86398	0.000120474	0.648127	1.77973
rs2231997	-3.86206	0.000121406	0.648127	-1.61482
rs752522	-3.86019	0.000122322	0.648127	-2.07114
rs8379	3.85903	0.000122894	0.648127	1.47251
rs7864894	-3.85585	0.00012447	0.648127	-1.48101
rs7783861	3.85518	0.000124808	0.648127	1.77521
rs8055406	-3.85483	0.000124981	0.648127	-2.07106
rs7029217	-3.85471	0.000125044	0.648127	-1.55174
rs6128804	-3.85031	0.000127271	0.651572	-1.98833
rs2832326	3.84893	0.000127974	0.651572	2.34815
rs10411772	3.84644	0.000129258	0.652336	2.46572
rs1476597	3.83902	0.000133157	0.666168	1.47839
rs7068076	3.83333	0.000136217	0.669441	1.68143
rs38522	3.83041	0.000137815	0.669441	1.57394
rs7203339	3.82734	0.000139513	0.669441	1.9758
rs532405	-3.82533	0.000140633	0.669441	-1.80171
rs17053106	3.82374	0.000141532	0.669441	2.2125
rs2695689	-3.82293	0.000141986	0.669441	-2.77539
rs6574230	3.82136	0.000142878	0.669441	1.93029
rs6797545	-3.81984	0.000143746	0.669441	-2.51469
rs1030171	3.81846	0.000144538	0.669441	1.71358
rs781415	3.81689	0.000145447	0.669441	1.92279
rs685548	-3.81001	0.000149477	0.678188	-1.52642
rs6908341	-3.80661	0.000151511	0.678188	-2.26902
rs786391	-3.80439	0.000152853	0.678188	-1.6662
rs592565	-3.80392	0.000153135	0.678188	-2.15254
rs12042853	-3.80267	0.000153896	0.678188	-1.65909
rs17483267	-3.80084	0.000155018	0.678188	-1.87204
rs1857490	3.79943	0.000155888	0.678188	1.586
rs6131753	-3.79783	0.000156882	0.678188	-1.66931
rs1867846	-3.7961	0.000157956	0.678188	-1.83991
rs640663	-3.7859	0.000164464	0.700901	-2.14324
rs9295124	3.78116	0.000167571	0.708888	1.42718
rs2253200	-3.77871	0.000169197	0.710543	-1.54383
rs16206	-3.77136	0.000174173	0.721882	-2.02232
rs5015847	3.76964	0.000175357	0.721882	1.85477
rs6014959	3.76599	0.000177891	0.721882	2.09624
rs6583745	3.76586	0.000177986	0.721882	2.666
rs1073634	-3.76182	0.000180836	0.721882	-1.41746
rs4670981	3.76058	0.000181715	0.721882	2.01092
rs6052937	3.75923	0.000182682	0.721882	1.80185
rs6867643	3.75717	0.000184168	0.721882	1.54906
rs4148666	-3.75663	0.000184556	0.721882	-1.43261
rs10497076	3.75577	0.000185184	0.721882	3.02419
rs2012346	3.75506	0.000185699	0.721882	1.43573
rs1443844	3.74762	0.000191192	0.723538	1.42053
rs261360	-3.74668	0.000191897	0.723538	-1.44265
rs3827534	-3.74644	0.000192079	0.723538	-1.81476
rs7225328	3.74611	0.000192328	0.723538	1.74198
rs7672293	3.74435	0.000193655	0.723538	1.61564
rs7751843	-3.74433	0.000193671	0.723538	-2.72859
rs17415079	-3.74214	0.000195343	0.725077	-2.11254
rs4526994	3.72809	0.000206357	0.73004	1.53964
rs1517499	-3.72637	0.000207746	0.73004	-1.98657
rs2712098	3.72606	0.000208	0.73004	2.56983
rs2046421	3.7256	0.000208374	0.73004	2.61093
rs9881942	3.72421	0.000209503	0.73004	1.46686
rs17329188	-3.72342	0.000210152	0.73004	-1.62252
rs26875	3.72268	0.000210755	0.73004	1.94131
rs178488	3.72042	0.000212624	0.73004	1.74076
rs816292	-3.72016	0.000212839	0.73004	-1.566
rs4897617	3.71994	0.000213021	0.73004	1.43337
rs11107802	3.71889	0.00021389	0.73004	1.91338
rs2318832	3.7171	0.000215385	0.73004	1.86458
rs1531335	3.71658	0.000215823	0.73004	1.49772
rs2346824	-3.71644	0.000215939	0.73004	-1.59433
rs2478408	3.71539	0.000216823	0.73004	1.89627
rs10828478	3.7152	0.000216982	0.73004	1.46076
rs6462801	-3.71347	0.000218448	0.730698	-1.46664
rs7559169	3.71143	0.000220181	0.732239	1.43814
rs7485828	3.7081	0.000223055	0.734978	1.41149
rs4570482	3.70589	0.00022497	0.734978	1.47122
rs11871341	-3.70584	0.000225015	0.734978	-2.38573
rs7579807	3.70315	0.000227375	0.734978	2.62313
rs10110395	-3.70313	0.000227392	0.734978	-1.57263
rs9926388	-3.69754	0.000232371	0.746874	-1.72654
rs13172414	3.69355	0.000235991	0.747253	2.30098
rs4971169	-3.69269	0.000236773	0.747253	-1.5528
rs10495181	-3.69218	0.000237245	0.747253	-1.68118
rs10049206	3.69046	0.00023883	0.747253	1.49169
rs4877059	3.68995	0.000239295	0.747253	1.64529
rs7765184	-3.68889	0.000240282	0.747253	-2.01218
rs4241750	3.68633	0.000242668	0.748719	1.49942
rs3812475	-3.68478	0.000244128	0.748719	-1.40533
rs10143250	3.68175	0.000246995	0.748719	1.42149
rs546343	3.67839	0.000250219	0.748719	1.43958
rs9916966	3.67765	0.000250937	0.748719	2.25225
rs68346	3.67662	0.000251932	0.748719	2.06538
rs1611441	3.67566	0.000252868	0.748719	2.76679
rs13361529	3.67482	0.000253679	0.748719	1.59541
rs2340759	3.67338	0.000255095	0.748719	1.5661
rs10434890	-3.67294	0.000255527	0.748719	-1.52606
rs4767535	3.67219	0.000256262	0.748719	1.41438
rs2544129	-3.67148	0.000256971	0.748719	-1.51661
rs10495447	-3.67077	0.000257671	0.748719	-1.55794
rs9869412	3.66762	0.000260816	0.754049	1.90022
rs8002829	-3.66257	0.000265921	0.754059	-1.39951
rs551173	-3.66133	0.000267191	0.754059	-2.53525
rs12955326	-3.66116	0.000267363	0.754059	-1.51427
rs16825206	3.66089	0.000267642	0.754059	1.51292
rs2548585	3.66085	0.000267687	0.754059	1.84655
rs6704322	-3.65979	0.000268777	0.754059	-1.53613
rs4295961	-3.65835	0.000270261	0.754059	-1.7489
rs7774773	3.65735	0.000271304	0.754059	2.71148
rs6575354	3.65474	0.000274032	0.757978	1.41489
rs3788395	-3.6522	0.000276712	0.761728	-1.80486
rs2838869	-3.64259	0.000287081	0.784632	-1.909
rs3798164	3.64182	0.00028793	0.784632	1.37932
rs4792425	3.64074	0.000289124	0.784632	1.3835
rs6984035	3.63901	0.000291035	0.786111	2.10736
rs6766099	3.63679	0.00029352	0.786302	2.0966
rs538478	-3.63546	0.000295006	0.786302	-1.39936
rs138179	3.63529	0.000295206	0.786302	2.00917
rs4680375	3.63078	0.000300316	0.792503	1.40739
rs4747159	-3.62928	0.000302041	0.792503	-1.63277
rs13948	-3.62787	0.00030367	0.792503	-1.61211
rs2353005	-3.62702	0.00030466	0.792503	-1.96522
rs2449512	-3.62535	0.000306597	0.792503	-2.54609
rs2048935	-3.62455	0.00030754	0.792503	-1.87359
rs1157840	3.62355	0.000308711	0.792503	1.60732
rs2143682	-3.62255	0.000309882	0.792503	-1.33227
rs12409530	-3.62198	0.000310557	0.792503	-1.47954
rs964549	3.62008	0.000312816	0.792503	1.83296
rs971443	-3.61929	0.000313758	0.792503	-2.18745
rs2432154	3.61846	0.000314742	0.792503	1.5588
rs13310108	-3.61721	0.000316243	0.792503	-2.92685
rs13240297	-3.61673	0.000316818	0.792503	-1.45085
rs2301449	-3.61239	0.00032209	0.794866	-1.45072
rs16932386	-3.6105	0.000324407	0.794866	-2.7179
rs1548836	-3.61025	0.000324707	0.794866	-1.49857
rs7007115	-3.6091	0.000326131	0.794866	-1.39485
rs8032397	3.60836	0.000327046	0.794866	1.38001
rs17018121	3.60835	0.000327061	0.794866	1.85219
rs193843	-3.60805	0.000327434	0.794866	-2.63088
rs2048936	-3.60588	0.000330136	0.798057	-1.85461
rs7162000	-3.60457	0.000331785	0.798382	-1.42628
rs10281903	3.60357	0.000333045	0.798382	1.76824
rs9346180	-3.60126	0.000335972	0.798834	-1.99217
rs755895	3.60026	0.000337238	0.798834	1.39296
rs152439	3.59681	0.000341674	0.798834	2.10967
rs7178134	3.59647	0.000342107	0.798834	1.52097
rs947889	3.59609	0.000342599	0.798834	1.38611
rs2375528	3.59598	0.00034274	0.798834	1.76004
rs28673848	-3.59582	0.000342953	0.798834	-1.68791
rs10788250	-3.5942	0.000345053	0.799139	-2.33763
rs12334730	3.59358	0.000345862	0.799139	2.62908
rs1966836	3.58978	0.000350867	0.800881	1.42632
rs12277408	3.58732	0.000354146	0.800881	2.83879
rs1002171	3.58732	0.000354146	0.800881	2.83879
rs2517858	3.58595	0.00035598	0.800881	3.10546
rs10517637	-3.58452	0.000357896	0.800881	-2.77334
rs2323505	-3.58407	0.000358507	0.800881	-2.07435
rs1465216	3.58108	0.000362566	0.800881	1.83772
rs1611636	3.58013	0.000363878	0.800881	3.08432
rs2305213	3.57833	0.00036635	0.800881	2.62594
rs7225402	3.5758	0.000369856	0.800881	2.66708
rs9448824	3.57342	0.000373183	0.800881	1.42786
rs2517904	3.57165	0.000375679	0.800881	2.14371
rs964812	3.57048	0.000377322	0.800881	2.02544
rs2706664	3.57037	0.000377489	0.800881	1.63526
rs256504	-3.56908	0.000379315	0.800881	-1.59594
rs3738772	-3.56903	0.000379393	0.800881	-1.57625
rs4890926	3.56584	0.000383961	0.800881	1.71732
rs9295125	3.56571	0.000384152	0.800881	1.36492
rs12680793	3.56563	0.000384267	0.800881	1.38659
rs7850913	-3.56289	0.000388236	0.800881	-1.36653
rs9689943	3.56273	0.000388467	0.800881	1.36475
rs6866597	-3.56133	0.000390516	0.800881	-1.37518
rs2297374	3.56078	0.000391324	0.800881	1.36911
rs16992447	-3.55887	0.000394131	0.800881	-1.4984
rs2401001	-3.55816	0.000395176	0.800881	-1.88458
rs4799445	-3.5563	0.000397951	0.800881	-1.34364
rs6720101	3.55566	0.000398901	0.800881	1.93349
rs2438211	-3.55442	0.000400752	0.800881	-2.48975
rs9986953	3.55425	0.000401006	0.800881	1.70816
rs7782570	3.55422	0.000401063	0.800881	1.44516
rs4630884	3.55373	0.000401794	0.800881	1.41264
rs3753216	3.55103	0.000405871	0.800881	1.4186
rs958401	-3.55067	0.00040642	0.800881	-2.42772
rs12577917	-3.55034	0.000406926	0.800881	-1.36344
rs10496839	-3.54963	0.00040801	0.800881	-2.01438
rs394465	-3.54954	0.000408139	0.800881	-1.38775
rs8001983	-3.54785	0.000410723	0.800881	-1.4336
rs12907066	3.54728	0.000411606	0.800881	1.44239
rs945615	-3.54727	0.000411618	0.800881	-1.43639
rs2131801	-3.54596	0.000413644	0.800881	-1.52388
rs4523784	-3.54563	0.000414151	0.800881	-2.03341
rs7541207	-3.545	0.000415129	0.800881	-1.57599
rs17666653	3.54468	0.000415625	0.800881	1.66266
rs10196975	3.54436	0.000416117	0.800881	1.91011
rs8023597	-3.54321	0.00041791	0.800881	-2.36174
rs483589	-3.54304	0.00041817	0.800881	-1.35608
rs6546647	3.54121	0.000421049	0.800881	1.50203
rs6939240	-3.54003	0.000422899	0.800881	-1.73102
rs585499	-3.53535	0.000430346	0.800881	-1.60406
rs1311	-3.53472	0.000431362	0.800881	-2.48341
rs2122801	3.53452	0.000431683	0.800881	1.41993
rs9396946	-3.53019	0.000438703	0.800881	-2.83577
rs17137545	-3.53002	0.000438966	0.800881	-1.43781
rs1506007	-3.52902	0.000440605	0.800881	-2.17015
rs4472223	3.52885	0.00044089	0.800881	1.45611
rs11211066	-3.52774	0.000442717	0.800881	-1.58009
rs9402467	3.5276	0.000442945	0.800881	1.58983
rs11059	3.52666	0.000444498	0.800881	1.37788
rs2351088	3.52632	0.000445056	0.800881	2.09589
rs12200760	-3.52604	0.000445514	0.800881	-2.39948
rs17004327	-3.52494	0.000447353	0.800881	-2.16801
rs7600752	3.52453	0.000448037	0.800881	1.36469
rs6445420	3.52365	0.00044949	0.800881	1.32595
rs889866	3.52283	0.000450864	0.800881	2.22284
rs2887481	3.5227	0.000451094	0.800881	1.40727
rs10111597	3.52225	0.00045184	0.800881	1.35559
rs13134607	3.52182	0.000452563	0.800881	1.3818
rs4720914	-3.52104	0.000453874	0.800881	-2.56155
rs6486558	3.5207	0.000454451	0.800881	1.83326
rs1458221	-3.51957	0.000456369	0.800881	-1.63735
rs1944988	-3.51922	0.000456955	0.800881	-1.38791
rs30094	-3.51921	0.000456978	0.800881	-2.21034
rs7666974	-3.51872	0.000457801	0.800881	-1.44094
rs2501683	3.51861	0.000457992	0.800881	1.40959
rs10972598	-3.51785	0.000459284	0.800881	-1.45998
rs2224648	-3.51663	0.00046137	0.800881	-1.97186
rs1284417	3.51598	0.00046249	0.800881	1.45859
rs11786030	3.5159	0.000462613	0.800881	1.75163
rs17113062	-3.51558	0.000463166	0.800881	-1.83651
rs2154556	3.51483	0.000464466	0.800881	1.44941
rs2030612	3.51464	0.000464795	0.800881	1.60597
rs735072	-3.51254	0.000468411	0.800881	-1.28869
rs11596239	3.51246	0.000468563	0.800881	2.71696
rs9664986	-3.51225	0.000468923	0.800881	-1.8242
rs7726800	3.51162	0.000470016	0.800881	1.52319
rs7956602	3.51153	0.000470176	0.800881	1.53974
rs10418924	3.50941	0.000473881	0.800881	2.45208
rs9848886	-3.50851	0.000475457	0.800881	-2.2107
rs926461	-3.50787	0.000476585	0.800881	-1.55915
rs1422681	-3.50732	0.000477571	0.800881	-1.59933
rs2831672	-3.50727	0.000477648	0.800881	-1.37474
rs2645370	-3.50558	0.000480654	0.800881	-1.67543
rs6722803	-3.50513	0.000481454	0.800881	-2.76732
rs370672	-3.5047	0.000482224	0.800881	-1.46742
rs3771433	3.50399	0.000483485	0.800881	1.44371
rs7552342	3.50239	0.000486355	0.800881	1.39857
rs11632715	-3.49969	0.000491227	0.800881	-1.37376
rs6424099	3.49911	0.000492277	0.800881	1.40977
rs2146548	3.49905	0.000492386	0.800881	1.57042
rs2280902	3.49828	0.000493792	0.800881	1.35451
rs17053092	3.49706	0.00049602	0.800881	2.06355
rs8128468	-3.49388	0.000501876	0.800881	-2.08155
rs2844836	3.49371	0.000502194	0.800881	2.96754
rs2743939	3.49371	0.000502194	0.800881	2.96754
rs13393016	3.4935	0.000502586	0.800881	1.51262
rs3771389	3.49337	0.000502821	0.800881	1.4699
rs2827888	-3.49315	0.000503236	0.800881	-1.81081
rs2822446	-3.49285	0.000503801	0.800881	-1.5275
rs7794902	3.49179	0.000505771	0.800881	1.35142
rs205696	3.49041	0.000508348	0.800881	1.28851
rs2823817	-3.48968	0.000509711	0.800881	-1.46619
rs10095540	-3.48959	0.000509882	0.800881	-1.36926
rs3116217	-3.48954	0.000509983	0.800881	-1.81996
rs12052842	3.4891	0.000510804	0.800881	2.2294
rs6804896	3.48889	0.000511208	0.800881	1.34576
rs10106907	-3.48883	0.00051132	0.800881	-1.38429
rs2966752	3.48848	0.000511978	0.800881	1.34198
rs2532924	3.48814	0.000512625	0.800881	1.32
rs11190855	-3.48738	0.000514058	0.800881	-2.3486
rs9371155	-3.48737	0.000514065	0.800881	-2.75115
rs2548588	3.48685	0.000515052	0.800881	1.56893
rs2137157	-3.48466	0.000519237	0.804747	-1.37247
rs2778665	-3.48408	0.000520336	0.804747	-1.38054
rs556436	-3.48244	0.000523495	0.807462	-1.5866
rs610857	3.48117	0.000525936	0.807743	1.33531
rs2759282	3.47922	0.000529728	0.807743	2.23137
rs7870832	3.47806	0.000531978	0.807743	1.8489
rs600473	3.4775	0.000533091	0.807743	1.34072
rs9975182	-3.47681	0.000534448	0.807743	-1.51572
rs12051923	-3.47634	0.00053536	0.807743	-1.62435
rs9283513	3.47501	0.000537984	0.807743	1.34774
rs456598	-3.47376	0.000540454	0.807743	-1.90615
rs10049466	3.47341	0.000541163	0.807743	1.42597
rs2108543	-3.47246	0.000543044	0.807743	-1.78319
rs7960468	3.47228	0.000543406	0.807743	1.42307
rs8076834	3.47137	0.000545221	0.807743	1.34337
rs2027589	3.47019	0.000547591	0.807743	2.22028
rs12870389	-3.46982	0.000548324	0.807743	-1.99466
rs3818678	3.46956	0.000548851	0.807743	1.34174
rs3932069	-3.46772	0.000552578	0.807743	-2.48915
rs9958901	-3.46622	0.00055561	0.807743	-2.12995
rs10111812	3.46549	0.000557113	0.807743	1.37816
rs9289218	3.46404	0.000560066	0.807743	1.36631
rs995555	-3.46395	0.000560255	0.807743	-1.37395
rs2860071	3.46387	0.000560416	0.807743	1.46874
rs10501976	-3.46375	0.000560668	0.807743	-2.0802
rs1773879	-3.46237	0.000563504	0.807743	-1.41752
rs1063119	-3.46175	0.000564778	0.807743	-1.3268
rs2512444	-3.46149	0.000565326	0.807743	-2.31397
rs8035130	-3.45989	0.000568634	0.807743	-1.32577
rs10946553	-3.45848	0.000571577	0.807743	-2.36241
rs10962763	-3.45824	0.000572085	0.807743	-1.35794
rs759340	3.45815	0.00057227	0.807743	1.62335
rs17005544	-3.45811	0.000572356	0.807743	-1.8382
rs4575827	-3.45727	0.000574111	0.807743	-1.45398
rs12271916	3.45701	0.000574674	0.807743	2.68171
rs9912520	-3.45632	0.000576121	0.807743	-2.1055
rs2397026	-3.45611	0.000576555	0.807743	-1.6676
rs2443443	3.45548	0.00057789	0.807743	1.39963
rs12536183	-3.45496	0.000578989	0.807743	-2.15561
rs10905035	3.45404	0.000580936	0.807743	1.62912
rs34147990	3.45376	0.000581529	0.807743	2.43509
rs6903123	3.45344	0.000582217	0.807743	1.38675
rs4717031	-3.45316	0.000582808	0.807743	-1.42678
rs4675800	3.45274	0.000583705	0.807743	1.30956
rs12184978	3.45224	0.000584779	0.807743	1.31118
rs13286417	3.45185	0.000585598	0.807743	1.29953
rs6839627	3.45092	0.000587603	0.807743	1.50913
rs9371153	-3.45079	0.000587865	0.807743	-2.72168
rs10217394	-3.44965	0.000590326	0.807743	-1.43623
rs1007195	3.44916	0.000591375	0.807743	2.02544
rs9360599	-3.44832	0.000593192	0.807743	-1.44504
rs492842	3.44827	0.000593313	0.807743	1.32997
rs4517620	-3.44801	0.000593875	0.807743	-1.99483
rs395908	-3.44598	0.000598277	0.810415	-1.78711
rs30645	3.44562	0.000599065	0.810415	1.3274
rs326765	3.44516	0.000600065	0.810415	1.73382
rs16845301	-3.44411	0.000602377	0.810514	-1.82539
rs10511992	-3.44357	0.00060357	0.810514	-2.47496
rs10787476	-3.44118	0.000608837	0.810514	-2.79566
rs2564483	-3.44077	0.000609758	0.810514	-1.31655
rs1935134	-3.43931	0.000612994	0.810514	-1.30165
rs8066615	-3.43775	0.000616482	0.810514	-2.54736
rs6448799	-3.43756	0.000616928	0.810514	-1.45645
rs3750861	-3.43734	0.000617424	0.810514	-2.42962
rs13412102	-3.43631	0.000619731	0.810514	-1.34379
rs3779834	-3.43627	0.000619816	0.810514	-1.7894
rs883952	-3.43583	0.000620814	0.810514	-1.28897
rs10502536	-3.43453	0.000623761	0.810514	-1.46133
rs7295954	3.43348	0.000626144	0.810514	2.61442
rs1022949	-3.43348	0.000626148	0.810514	-2.01209
rs9417385	-3.43188	0.000629786	0.810514	-1.37322
rs1920286	-3.43135	0.000631007	0.810514	-1.37701
rs2371930	-3.43133	0.00063106	0.810514	-1.34738
rs11650882	-3.43118	0.000631399	0.810514	-1.43118
rs628703	3.42937	0.00063556	0.810514	1.6281
rs6859	-3.42912	0.00063614	0.810514	-1.28761
rs2321377	3.42896	0.000636503	0.810514	1.32065
rs4306288	3.42796	0.000638832	0.810514	1.7364
rs213376	3.42503	0.000645666	0.810514	1.31522
rs8046170	3.42456	0.000646763	0.810514	2.05004
rs1023996	-3.42353	0.000649188	0.810514	-1.34052
rs1982531	3.42332	0.000649669	0.810514	1.88668
rs178485	3.4232	0.000649961	0.810514	1.70692
rs34293086	3.42313	0.000650115	0.810514	1.52757
rs6726383	3.42237	0.000651922	0.810514	1.47299
rs912435	3.42236	0.000651934	0.810514	1.98327
rs2822447	-3.42043	0.00065652	0.810514	-1.49096
rs2716456	-3.41973	0.000658169	0.810514	-1.29056
rs9682426	3.41972	0.000658212	0.810514	1.50958
rs6656063	3.4173	0.000664008	0.810514	1.39386
rs4298516	3.41726	0.000664091	0.810514	1.71618
rs886933	-3.41604	0.000667034	0.810514	-1.32278
rs7574674	3.41587	0.000667448	0.810514	2.28424
rs2033462	3.41283	0.000674812	0.810514	1.83161
rs1074390	-3.41274	0.000675057	0.810514	-1.35136
rs7140229	3.41253	0.000675554	0.810514	1.3283
rs4295735	3.41247	0.000675707	0.810514	1.32959
rs6660365	3.41239	0.000675894	0.810514	2.42526
rs9260460	3.41201	0.000676841	0.810514	2.31254
rs10520068	-3.41139	0.000678345	0.810514	-1.92195
rs1892958	-3.40941	0.000683231	0.810514	-2.22098
rs592553	-3.40931	0.000683467	0.810514	-2.86254
rs7719581	3.40801	0.00068668	0.810514	1.70817
rs10408058	3.40763	0.000687637	0.810514	2.02706
rs11100496	-3.40736	0.000688306	0.810514	-1.50063
rs10146821	3.4068	0.000689688	0.810514	2.43943
rs6979	-3.40665	0.000690075	0.810514	-1.31624
rs12703181	-3.40662	0.000690153	0.810514	-2.48578
rs1929843	3.40589	0.000691963	0.810514	1.30016
rs10449303	-3.40534	0.00069335	0.810514	-1.35635
rs321747	3.40446	0.000695547	0.810514	1.56053
rs859652	3.40359	0.000697734	0.810514	1.36457
rs9526532	-3.40287	0.000699553	0.810514	-1.45467
rs3864853	3.40256	0.000700339	0.810514	2.65587
rs4772906	-3.40232	0.000700933	0.810514	-1.29519
rs17682579	3.40227	0.00070105	0.810514	2.22707
rs1013347	-3.40173	0.000702423	0.810514	-1.45377
rs11817569	-3.4015	0.000703009	0.810514	-1.59118
rs11107798	3.40047	0.000705621	0.810514	2.15042
rs4416004	-3.39977	0.000707419	0.810514	-1.38408
rs11633548	-3.39916	0.000708959	0.810514	-1.33398
rs2426475	3.39865	0.000710287	0.810514	1.3971
rs12288906	3.39842	0.000710863	0.810514	2.78045
rs12493138	3.39826	0.000711267	0.810514	1.37337
rs1173201	3.39825	0.000711289	0.810514	1.8627
rs6501169	3.39825	0.00071129	0.810514	1.52605
rs13325696	3.39754	0.000713126	0.810514	1.62974
rs6663049	-3.39725	0.000713854	0.810514	-1.48239
rs16860145	3.39714	0.000714158	0.810514	2.08292
rs10894396	-3.39697	0.000714583	0.810514	-1.3502
rs4907172	3.39688	0.000714807	0.810514	1.44973
rs11722571	-3.39674	0.000715186	0.810514	-1.29524
rs10506054	-3.39595	0.000717209	0.810514	-1.29912
rs17287933	-3.39586	0.000717452	0.810514	-1.28397
rs6708611	3.3957	0.000717855	0.810514	1.61138
rs9297028	-3.39466	0.000720553	0.810514	-1.64756
rs7969436	3.39406	0.000722103	0.810514	1.43321
rs1920201	-3.39106	0.000729957	0.810514	-1.51287
rs16853770	-3.39	0.000732743	0.810514	-1.61696
rs10102473	-3.38951	0.000734045	0.810514	-1.82942
rs2045417	3.38779	0.000738577	0.810514	2.56476
rs377609	3.38747	0.000739425	0.810514	2.46705
rs6546630	3.38719	0.00074017	0.810514	1.36776
rs9290599	-3.38677	0.000741309	0.810514	-1.40344
rs7614439	-3.38666	0.000741602	0.810514	-1.351
rs996521	3.38611	0.000743066	0.810514	1.46412
rs1914361	-3.38573	0.000744077	0.810514	-1.26661
rs17704183	-3.3855	0.000744702	0.810514	-1.32148
rs4884904	-3.38539	0.000744972	0.810514	-1.53684
rs9510325	-3.38537	0.000745023	0.810514	-1.30757
rs478745	3.38521	0.000745455	0.810514	1.36471
rs11611944	3.38512	0.000745695	0.810514	1.69806
rs233552	3.38418	0.000748221	0.810514	1.47999
rs4073806	3.38388	0.000749025	0.810514	2.0403
rs4796298	3.3838	0.000749248	0.810514	1.53515
rs2844754	3.38299	0.000751438	0.810514	2.51068
rs1048664	3.38299	0.000751438	0.810514	2.51068
rs17194824	3.38299	0.000751438	0.810514	2.51068
rs220379	3.3817	0.000754915	0.810514	1.53714
rs17679758	-3.38153	0.000755383	0.810514	-1.92582
rs10239501	-3.38084	0.000757245	0.810514	-1.34203
rs17054423	3.38053	0.000758086	0.810514	2.5407
rs7202523	3.38027	0.000758793	0.810514	2.47128
rs11615047	-3.37953	0.000760832	0.810514	-2.26261
rs6787246	3.3793	0.000761449	0.810514	1.32582
rs3775198	3.37919	0.000761738	0.810514	1.95924
rs492766	3.37887	0.000762618	0.810514	2.06126
rs17564843	-3.37876	0.000762922	0.810514	-1.29857
rs6850178	3.37869	0.000763104	0.810514	1.92188
rs7242303	-3.37816	0.000764572	0.810514	-1.54549
rs11622103	-3.37694	0.000767913	0.810514	-1.53418
rs7122352	-3.37674	0.000768479	0.810514	-1.60502
rs1002486	3.3767	0.000768572	0.810514	1.86343
rs4775041	-3.3767	0.000768573	0.810514	-1.40472
rs2481672	-3.37662	0.000768808	0.810514	-1.38088
rs6106598	3.37648	0.000769192	0.810514	2.2152
rs532769	-3.37558	0.000771673	0.811365	-1.36887
rs4128468	-3.37516	0.00077282	0.811365	-1.30014
rs4148674	-3.37437	0.000775023	0.811944	-1.27863
rs12604208	-3.37338	0.000777784	0.811944	-1.3871
rs7782633	-3.37311	0.00077852	0.811944	-1.3889
rs211222	-3.37176	0.00078231	0.811944	-1.68175
rs4748690	-3.37065	0.000785402	0.811944	-1.51204
rs7895295	-3.36994	0.000787405	0.811944	-1.31658
rs7037783	3.36968	0.000788135	0.811944	1.3082
rs1053221	3.36949	0.000788697	0.811944	1.67197
rs3775031	-3.36831	0.000792014	0.811944	-1.29324
rs12915207	3.3681	0.000792613	0.811944	1.41446
rs2289065	-3.36784	0.000793339	0.811944	-1.32591
rs3935714	-3.36665	0.000796744	0.811944	-2.9548
rs4678850	-3.36663	0.000796786	0.811944	-1.47261
rs2281473	-3.36635	0.000797592	0.811944	-2.2738
rs3825585	-3.36635	0.000797592	0.811944	-2.2738
rs4397254	3.36594	0.000798756	0.811944	2.34815
rs547161	3.36414	0.000803923	0.811944	2.59419
rs4148673	-3.36374	0.000805054	0.811944	-1.2783
rs4389442	-3.36223	0.000809427	0.811944	-1.85415
rs13057320	3.36104	0.000812876	0.811944	2.12462
rs1402236	3.36001	0.000815854	0.811944	1.85785
rs2502358	3.35982	0.000816421	0.811944	1.54444
rs2128000	3.35964	0.000816936	0.811944	1.66392
rs4072197	3.35911	0.000818488	0.811944	1.33479
rs16994390	-3.35905	0.000818665	0.811944	-1.3479
rs10974985	3.35832	0.000820783	0.811944	1.45496
rs7650991	3.3583	0.000820846	0.811944	1.87864
rs731353	3.35819	0.000821183	0.811944	1.49613
rs2448149	-3.35788	0.000822076	0.811944	-1.6327
rs11599817	3.35674	0.000825446	0.811944	2.59269
rs11629183	3.35641	0.000826402	0.811944	2.18136
rs780321	3.35576	0.000828311	0.811944	1.51864
rs16864111	-3.35485	0.000831023	0.811944	-1.99211
rs4903096	3.35433	0.000832567	0.811944	1.3031
rs4147416	-3.35416	0.000833059	0.811944	-1.52363
rs10494321	-3.35407	0.000833338	0.811944	-1.40191
rs11142	-3.35275	0.00083725	0.811944	-1.46834
rs478495	3.35199	0.000839522	0.811944	2.01709
rs6478176	3.35107	0.00084228	0.811944	1.57358
rs6665799	-3.35035	0.000844431	0.811944	-1.37122
rs1461250	-3.35028	0.000844658	0.811944	-2.19977
rs6495964	-3.34958	0.000846777	0.811944	-2.19197
rs11163798	3.34954	0.000846875	0.811944	1.38979
rs9354778	-3.34884	0.000848993	0.811944	-2.05349
rs16877817	3.34766	0.000852556	0.811944	1.7
rs1711060	3.34759	0.000852777	0.811944	1.36427
rs6958283	-3.34756	0.000852876	0.811944	-1.47419
rs1804690	-3.3474	0.000853361	0.811944	-2.04319
rs2270269	3.34711	0.000854243	0.811944	1.25942
rs3026943	3.34649	0.000856128	0.811944	1.33839
rs178497	3.34606	0.000857437	0.811944	1.64631
rs12035153	-3.34554	0.000859022	0.811944	-1.89966
rs2836542	3.3451	0.000860355	0.811944	1.33083
rs12260848	3.34502	0.000860617	0.811944	1.80656
rs7675877	3.34457	0.000861984	0.811944	2.14344
rs7133376	3.34389	0.000864087	0.811944	1.65266
rs1008833	-3.3426	0.000868054	0.811944	-1.73234
rs525153	3.34231	0.000868961	0.811944	1.52668
rs11133037	-3.34227	0.000869057	0.811944	-1.2975
rs1548608	-3.34219	0.000869319	0.811944	-1.73568
rs10510977	3.34204	0.000869794	0.811944	1.87883
rs368410	-3.34122	0.000872329	0.811944	-2.43076
rs2818973	3.33983	0.000876632	0.811944	1.74633
rs2822493	-3.3394	0.000877974	0.811944	-1.46063
rs2867598	-3.33936	0.000878082	0.811944	-1.40915
rs13069015	-3.33892	0.000879473	0.811944	-1.30313
rs7093035	3.33821	0.000881677	0.811944	2.19589
rs1000597	3.33788	0.000882736	0.811944	2.36592
rs2468028	-3.3375	0.000883919	0.811944	-2.32119
rs9609560	3.33746	0.000884041	0.811944	1.30945
rs1894414	3.33694	0.000885664	0.811944	1.59955
rs9809592	3.33692	0.000885743	0.811944	1.26362
rs1611634	3.33692	0.000885745	0.811944	1.99391
rs10495439	-3.33633	0.000887585	0.811944	-2.01885
rs4716596	-3.33554	0.00089009	0.811944	-1.30048
rs12630651	3.3349	0.000892105	0.811944	2.31964
rs282802	3.33487	0.000892203	0.811944	1.5296
rs2220728	3.33476	0.000892539	0.811944	1.37263
rs11936468	-3.33442	0.000893624	0.811944	-1.36413
rs10089138	3.33373	0.000895817	0.811944	1.89032
rs1537073	3.33305	0.000897966	0.811944	1.29009
rs10952230	3.33304	0.00089801	0.811944	1.73242
rs7128889	3.33286	0.000898589	0.811944	1.98704
rs6713393	-3.33215	0.000900843	0.811944	-1.45379
rs2041786	3.33132	0.000903502	0.811944	1.68567
rs17818824	-3.33107	0.00090431	0.811944	-1.66565
rs6432515	3.33085	0.000905024	0.811944	1.31047
rs2227203	-3.32999	0.000907772	0.811944	-1.26528
rs9615901	3.32921	0.000910283	0.811944	1.69722
rs6053111	-3.32914	0.000910516	0.811944	-1.30612
rs13164520	-3.32817	0.000913646	0.811944	-1.93455
rs16826997	-3.32816	0.000913687	0.811944	-2.8221
rs907451	3.32743	0.000916047	0.811944	1.35376
rs2467713	-3.32732	0.000916379	0.811944	-1.35391
rs9320170	-3.32574	0.000921536	0.811944	-2.53092
rs7780081	3.32558	0.000922054	0.811944	1.38669
rs17666689	3.32554	0.000922178	0.811944	1.72659
rs11098085	3.32544	0.000922503	0.811944	1.32699
rs543445	3.32538	0.0009227	0.811944	1.47955
rs7805604	-3.32469	0.000924955	0.811944	-1.28308
rs5764824	3.32279	0.000931187	0.811944	1.37342
rs2250341	-3.32253	0.000932051	0.811944	-1.37947
rs10850886	-3.32214	0.000933337	0.811944	-2.13103
rs1611525	3.32151	0.000935416	0.811944	1.96906
rs11258253	-3.32129	0.000936163	0.811944	-1.49807
rs11710507	-3.32001	0.000940399	0.811944	-1.93533
rs859706	-3.31801	0.000947073	0.811944	-1.32032
rs9512437	-3.3178	0.000947756	0.811944	-1.44498
rs9418419	-3.31775	0.000947927	0.811944	-1.60689
rs4670209	3.3172	0.000949757	0.811944	1.27731
rs9548655	-3.31668	0.000951517	0.811944	-1.44237
rs1447027	-3.31603	0.000953715	0.811944	-1.43535
rs2648112	3.31577	0.000954576	0.811944	1.26546
rs12974965	-3.3156	0.000955154	0.811944	-1.5835
rs4239492	3.31527	0.000956256	0.811944	1.28359
rs571870	-3.31451	0.000958832	0.811944	-1.37595
rs1541636	-3.3143	0.000959545	0.811944	-1.4147
rs9297830	3.31388	0.000960964	0.811944	1.30458
rs9290242	3.31316	0.000963422	0.811944	1.46397
rs10917209	-3.31305	0.000963777	0.811944	-1.47787
rs13071487	3.31231	0.000966315	0.811944	1.75035
rs609650	-3.31139	0.000969435	0.811944	-1.27862
rs1133202	3.31122	0.000970012	0.811944	1.44881
rs17086857	-3.31087	0.000971223	0.811944	-2.86294
rs2265709	3.31052	0.000972419	0.811944	2.05739
rs751940	3.30958	0.000975649	0.811944	1.8117
rs2351765	3.30955	0.000975752	0.811944	1.40972
rs4845700	3.30935	0.000976435	0.811944	1.57855
rs11243032	-3.30895	0.000977832	0.811944	-1.29461
rs9937119	3.30788	0.000981528	0.811944	1.22594
rs6987343	-3.30761	0.000982463	0.811944	-1.27927
rs12584100	-3.30645	0.000986471	0.811944	-2.0731
rs10151380	3.30634	0.000986832	0.811944	1.52697
rs9375928	3.30614	0.000987546	0.811944	1.51052
rs13325414	-3.30538	0.000990199	0.811944	-1.63915
rs3828593	-3.30477	0.000992303	0.811944	-2.95552
rs4357923	3.30466	0.000992689	0.811944	1.27414
rs9615707	-3.30395	0.000995173	0.811944	-1.80478
rs8052127	3.30324	0.000997679	0.811944	1.84128
rs3812471	-3.30319	0.000997848	0.811944	-1.26643
rs11099756	-3.30261	0.000999899	0.811944	-2.2498
rs7164499	-3.30224	0.00100118	0.811944	-1.29347
rs10774241	-3.3017	0.0010031	0.811944	-1.5724
rs339708	-3.30104	0.00100542	0.811944	-2.22006
rs155615	3.30098	0.00100564	0.811944	1.89829
rs13124867	3.30093	0.00100581	0.811944	1.60981
rs324881	3.30072	0.00100654	0.811944	1.25813
rs7564201	-3.30008	0.00100882	0.811944	-2.38468
rs2957795	3.29941	0.00101121	0.811944	1.48209
rs3796441	3.29905	0.00101249	0.811944	2.39207
rs13206042	-3.29899	0.00101268	0.811944	-1.24039
rs13332492	-3.29887	0.00101311	0.811944	-2.09441
rs9985312	-3.2988	0.00101338	0.811944	-1.33065
rs17609699	-3.29871	0.00101368	0.811944	-2.01387
rs11742097	3.29846	0.00101458	0.811944	1.7689
rs8106922	3.29735	0.00101854	0.811944	1.32734
rs4506888	-3.29605	0.00102322	0.811944	-1.24482
rs9906456	3.29576	0.00102424	0.811944	2.08094
rs4946762	3.29503	0.00102688	0.811944	2.39222
rs2838916	3.29486	0.00102749	0.811944	1.62607
rs2651158	3.2948	0.00102773	0.811944	1.43855
rs235256	3.29417	0.00102999	0.811944	2.05573
rs10866134	-3.29401	0.00103057	0.811944	-1.35094
rs2724387	-3.29374	0.00103154	0.811944	-1.30479
rs4612701	3.29368	0.00103177	0.811944	1.31751
rs12141980	3.29304	0.00103409	0.811944	2.05339
rs4536609	-3.29256	0.00103583	0.811944	-1.96365
rs1438552	-3.29192	0.00103815	0.811944	-1.45254
rs9535170	-3.29187	0.00103833	0.811944	-1.39765
rs1628681	3.29117	0.00104088	0.811944	2.24181
rs4423053	-3.28985	0.00104571	0.811944	-1.77791
rs13433892	-3.28963	0.00104652	0.811944	-1.26922
rs589925	-3.28958	0.00104672	0.811944	-1.27919
rs2139266	3.28955	0.00104682	0.811944	1.29743
rs306220	-3.28891	0.00104919	0.811944	-1.71693
rs6979016	-3.28814	0.001052	0.811944	-1.29594
rs11763514	-3.28791	0.00105286	0.811944	-1.63831
rs9791268	3.28709	0.00105588	0.811944	2.89353
rs10962718	3.28701	0.00105617	0.811944	1.28245
rs9365056	3.28673	0.00105721	0.811944	1.54174
rs10937530	-3.28662	0.00105763	0.811944	-1.25735
rs1381122	-3.28652	0.00105799	0.811944	-2.14854
rs4894702	-3.28652	0.00105799	0.811944	-2.14854
rs1611715	3.28637	0.00105856	0.811944	1.36206
rs4898957	3.28635	0.00105864	0.811944	1.62024
rs12813008	3.28613	0.00105944	0.811944	2.40619
rs739693	-3.28582	0.0010606	0.811944	-1.45638
rs1569307	3.28497	0.00106375	0.811944	1.87352
rs497576	-3.28488	0.0010641	0.811944	-1.28538
rs12958162	-3.28452	0.00106541	0.811944	-1.2996
rs2085621	3.28347	0.00106935	0.811944	1.78044
rs11791208	3.28329	0.00107003	0.811944	2.10296
rs9316447	3.28306	0.00107091	0.811944	1.31441
rs7252981	-3.28301	0.00107109	0.811944	-1.36696
rs2029039	3.28282	0.00107179	0.811944	2.02438
rs17147518	-3.28217	0.00107425	0.811944	-1.91397
rs1005521	-3.28199	0.00107491	0.811944	-1.30144
rs1970530	-3.28189	0.0010753	0.811944	-1.2987
rs4148669	-3.28183	0.0010755	0.811944	-1.27721
rs1488024	3.28173	0.00107588	0.811944	1.74189
rs13292114	-3.28171	0.00107596	0.811944	-2.10884
rs9879039	-3.28167	0.00107613	0.811944	-2.0478
rs2072260	-3.28132	0.00107744	0.811944	-1.93525
rs4284958	3.28126	0.00107765	0.811944	1.3318
rs2784504	3.2809	0.00107903	0.811944	2.33332
rs16835308	-3.28044	0.00108077	0.811944	-2.6339
rs1889195	3.28021	0.00108162	0.811944	2.15189
rs10840759	-3.27896	0.00108638	0.811944	-1.52652
rs7640062	3.27797	0.00109015	0.811944	1.24763
rs2378469	3.27785	0.00109058	0.811944	1.41792
rs10487657	3.27749	0.00109194	0.811944	1.24987
rs11027822	3.27746	0.00109207	0.811944	1.23632
rs6453606	-3.2773	0.00109271	0.811944	-1.28712
rs7255060	3.27707	0.00109355	0.811944	2.15015
rs11771415	-3.27684	0.00109446	0.811944	-1.4098
rs1037262	3.27622	0.00109683	0.811944	1.43796
rs2341479	3.27558	0.00109925	0.811944	1.84718
rs9538653	3.27543	0.00109985	0.811944	1.27041
rs7034539	3.27528	0.00110043	0.811944	1.46655
rs17475818	-3.27502	0.00110141	0.811944	-1.78533
rs17662557	-3.27428	0.00110429	0.811944	-1.71722
rs7183244	-3.27404	0.0011052	0.811944	-1.30465
rs13405482	3.27396	0.00110552	0.811944	2.21222
rs2476188	-3.27384	0.00110599	0.811944	-1.26607
rs1030599	-3.27382	0.00110605	0.811944	-1.53058
rs8063113	3.27361	0.00110685	0.811944	1.95218
rs12519614	-3.27348	0.00110737	0.811944	-1.53799
rs11132321	3.27292	0.00110954	0.811944	1.85668
rs4898705	3.27251	0.00111112	0.811944	1.68911
rs9394047	-3.27187	0.00111361	0.811944	-2.32641
rs7589499	-3.27121	0.00111619	0.811944	-1.52147
rs7189852	-3.27083	0.00111766	0.811944	-1.38409
rs7900898	-3.27052	0.00111888	0.811944	-1.97955
rs11627636	-3.27047	0.00111904	0.811944	-1.26352
rs369270	-3.27019	0.00112018	0.811944	-1.2335
rs12551402	3.2686	0.00112637	0.811944	2.37031
rs2289514	3.26766	0.0011301	0.811944	1.3156
rs4947185	-3.26757	0.00113044	0.811944	-1.23788
rs2831796	3.26756	0.00113048	0.811944	1.58453
rs3803285	3.26754	0.00113055	0.811944	1.25762
rs4671606	3.26726	0.00113167	0.811944	1.40545
rs8109003	3.26538	0.00113909	0.811944	1.28437
rs9922687	-3.26537	0.00113915	0.811944	-1.49327
rs1002182	-3.26518	0.00113988	0.811944	-1.36562
rs3765337	3.26507	0.00114032	0.811944	2.20035
rs1456354	-3.2647	0.00114179	0.811944	-2.24051
rs1996778	-3.26411	0.00114416	0.811944	-1.42001
rs1935132	-3.2641	0.00114418	0.811944	-1.23622
rs12286616	3.26395	0.00114478	0.811944	2.74647
rs17048101	-3.2639	0.00114499	0.811944	-2.46463
rs17156919	-3.26389	0.00114502	0.811944	-1.61888
rs2026237	3.26386	0.00114516	0.811944	1.56243
rs2026238	3.26386	0.00114516	0.811944	1.56243
rs10204608	3.26364	0.00114602	0.811944	2.07353
rs3212172	-3.26328	0.00114747	0.811944	-1.73905
rs3770557	3.26271	0.00114975	0.811944	1.2763
rs12135754	-3.26252	0.00115052	0.811944	-2.43675
rs11612310	-3.26241	0.00115095	0.811944	-2.29364
rs7541230	-3.26187	0.0011531	0.811944	-1.38132
rs3935814	3.26136	0.00115518	0.811944	1.35972
rs7651284	3.26085	0.0011572	0.811944	2.00189
rs703417	-3.26065	0.00115803	0.811944	-2.07138
rs7529199	-3.26059	0.00115824	0.811944	-1.45678
rs9821204	3.26041	0.00115897	0.811944	1.59304
rs17819035	3.25996	0.0011608	0.811944	2.7138
rs533364	-3.25955	0.00116245	0.811944	-1.31183
rs12220340	-3.25954	0.0011625	0.811944	-1.6049
rs2512095	3.25898	0.00116477	0.811944	2.30456
rs549298	-3.25872	0.0011658	0.811944	-1.47985
rs2241668	-3.25852	0.00116663	0.811944	-1.42313
rs10850820	3.25832	0.00116743	0.811944	1.23874
rs9491794	-3.25797	0.00116886	0.811944	-1.43934
rs3735972	-3.25736	0.00117135	0.811944	-2.41723
rs7681982	-3.25587	0.00117745	0.811944	-1.3029
rs10811114	3.25583	0.00117761	0.811944	1.29411
rs10893653	-3.25581	0.0011777	0.811944	-2.45632
rs2958757	3.25561	0.0011785	0.811944	2.01059
rs6432164	-3.25509	0.00118064	0.811944	-1.61153
rs2106694	-3.25503	0.00118088	0.811944	-1.38071
rs6691655	3.25412	0.0011846	0.811944	1.61616
rs7725968	3.25337	0.0011877	0.811944	1.61419
rs4737732	-3.25292	0.00118958	0.811944	-1.47948
rs13293564	3.25213	0.00119283	0.811944	1.23983
rs2087358	3.25186	0.00119396	0.811944	1.48176
rs2865713	3.25149	0.00119549	0.811944	1.26982
rs1996389	-3.25101	0.00119746	0.811944	-1.29642
rs757725	3.25099	0.00119758	0.811944	1.66524
rs931202	3.25059	0.00119922	0.811944	1.87433
rs2489262	3.25009	0.0012013	0.811944	1.95189
rs11943039	3.24969	0.00120296	0.811944	1.25821
rs190309	-3.24937	0.00120429	0.811944	-1.5965
rs2240011	3.24865	0.00120732	0.811944	1.66912
rs3026968	-3.24857	0.00120766	0.811944	-1.4746
rs12329470	-3.24848	0.00120804	0.811944	-1.35961
rs35089016	3.24847	0.00120807	0.811944	2.38841
rs7230778	-3.24772	0.00121124	0.811944	-1.52465
rs4717464	-3.2474	0.00121256	0.811944	-1.67881
rs2333656	-3.24719	0.00121345	0.811944	-1.71574
rs10490222	3.24702	0.00121416	0.811944	2.09206
rs3755876	3.24669	0.00121554	0.811944	1.23307
rs860987	3.24659	0.001216	0.811944	1.76648
rs9875878	-3.24584	0.00121917	0.811944	-1.67643
rs11537816	-3.24584	0.00121917	0.811944	-1.67643
rs17512639	-3.24563	0.00122004	0.811944	-1.77267
rs2516698	3.24559	0.0012202	0.811944	2.35691
rs12342831	-3.24476	0.00122373	0.811944	-1.41677
rs1462778	-3.2447	0.00122399	0.811944	-1.65853
rs10934229	-3.24401	0.00122692	0.811944	-1.6139
rs1543012	3.24332	0.00122984	0.811944	1.22346
rs12134024	-3.2424	0.00123377	0.811944	-1.25502
rs11985327	3.24167	0.00123687	0.811944	1.31461
rs5018859	-3.24138	0.00123815	0.811944	-1.50776
rs13069899	-3.23974	0.00124518	0.811944	-2.79718
rs7148695	3.23956	0.00124597	0.811944	1.48835
rs23219	3.23944	0.00124647	0.811944	1.69673
rs4901501	3.23835	0.00125119	0.811944	1.24715
rs9520547	-3.23709	0.00125667	0.811944	-1.22369
rs1439671	3.23705	0.00125684	0.811944	1.31069
rs436760	3.23695	0.00125728	0.811944	1.3605
rs11697218	-3.23646	0.00125938	0.811944	-1.86468
rs4148661	-3.23618	0.00126062	0.811944	-1.21309
rs1957246	-3.23611	0.00126092	0.811944	-1.27798
rs10914615	-3.23583	0.00126212	0.811944	-1.27979
rs11660857	-3.23401	0.00127009	0.811944	-1.61183
rs17094617	-3.23375	0.00127127	0.811944	-2.71706
rs576881	-3.23358	0.001272	0.811944	-1.23997
rs16993343	3.23335	0.00127301	0.811944	2.0447
rs7664670	3.23273	0.00127572	0.811944	2.60264
rs10981914	-3.23259	0.00127635	0.811944	-1.83076
rs4785439	3.23229	0.00127767	0.811944	2.62818
rs2253927	3.23223	0.00127793	0.811944	1.61437
rs150355	3.23209	0.00127858	0.811944	2.31871
rs11101238	3.23189	0.00127946	0.811944	1.18622
rs7297415	-3.23149	0.00128122	0.811944	-2.16017
rs6798946	3.23098	0.00128345	0.811944	2.54428
rs1341746	3.23095	0.00128362	0.811944	1.41569
rs1473134	-3.2309	0.00128384	0.811944	-1.53872
rs1203111	-3.23068	0.00128481	0.811944	-1.21275
rs2281300	-3.23018	0.00128703	0.811944	-1.4661
rs2489260	3.22975	0.00128894	0.811944	1.94009
rs10198451	3.22951	0.00128999	0.811944	1.24777
rs12122591	3.22933	0.00129079	0.811944	1.58263
rs3913703	3.22781	0.00129759	0.811944	1.40034
rs2280461	-3.22765	0.00129831	0.811944	-1.88809
rs11631958	-3.22682	0.00130203	0.811944	-1.56839
rs9260517	3.22574	0.00130692	0.811944	2.01824
rs7110784	3.22571	0.00130704	0.811944	1.21506
rs12718295	-3.22527	0.00130901	0.811944	-1.2983
rs1057744	-3.22515	0.00130954	0.811944	-1.22774
rs9903295	-3.22468	0.0013117	0.811944	-1.64415
rs11770714	3.22464	0.00131189	0.811944	1.9774
rs10818297	3.22438	0.00131303	0.811944	2.255
rs13360861	-3.2239	0.00131524	0.811944	-2.36932
rs303050	3.22333	0.00131781	0.811944	1.66672
rs1706799	3.22332	0.00131785	0.811944	1.68517
rs2179761	3.22167	0.00132535	0.811944	2.75302
rs188904	3.22094	0.00132868	0.811944	1.30584
rs6026515	3.21998	0.00133309	0.811944	1.15066
rs773358	3.21988	0.00133356	0.811944	1.66506
rs7025777	3.21946	0.00133547	0.811944	2.58947
rs2102528	3.21921	0.00133665	0.811944	1.2666
rs17252904	3.21875	0.00133878	0.811944	1.65138
rs3115627	3.21826	0.00134102	0.811944	1.35782
rs677691	3.21742	0.00134488	0.811944	1.21543
rs13426351	3.21719	0.00134595	0.811944	2.52655
rs17218390	-3.21711	0.00134632	0.811944	-1.38197
rs7861151	-3.21705	0.00134661	0.811944	-1.21594
rs7068393	3.21682	0.00134768	0.811944	1.95277
rs12775879	-3.21659	0.00134873	0.811944	-2.64943
rs8074310	-3.2162	0.00135058	0.811944	-1.25748
rs7518837	3.21605	0.00135125	0.811944	1.36219
rs12216167	-3.21605	0.00135125	0.811944	-1.31041
rs10192183	3.21589	0.00135199	0.811944	1.22724
rs10810681	3.21545	0.00135406	0.811944	1.27135
rs11658185	3.21539	0.00135431	0.811944	1.79506
rs2032775	-3.21535	0.00135452	0.811944	-1.20707
rs9864293	-3.21508	0.00135576	0.811944	-1.27019
rs12653591	3.21458	0.00135809	0.811944	1.56423
rs7280482	3.21425	0.00135966	0.811944	2.03702
rs2041301	3.21384	0.00136156	0.811944	1.24131
rs4815763	-3.21346	0.00136334	0.811944	-1.2319
rs9394591	3.21321	0.00136452	0.811944	1.86999
rs2514496	3.21289	0.001366	0.811944	2.18047
rs6489902	-3.21246	0.00136804	0.811944	-1.3526
rs1345179	-3.21244	0.00136811	0.811944	-1.27218
rs7104032	3.21183	0.00137103	0.811944	1.40338
rs9690648	3.21136	0.00137323	0.811944	2.11294
rs6466605	-3.21129	0.00137356	0.811944	-1.34339
rs17103360	-3.21096	0.0013751	0.811944	-1.62626
rs11124371	-3.2104	0.00137774	0.811944	-1.67568
rs1479581	3.21039	0.0013778	0.811944	1.51144
rs10183967	-3.21016	0.0013789	0.811944	-1.23871
rs632422	-3.20998	0.00137974	0.811944	-1.2225
rs2784505	3.20981	0.00138057	0.811944	2.27726
rs13122901	3.20969	0.00138114	0.811944	1.88133
rs4951092	-3.20951	0.00138197	0.811944	-1.2526
rs17031755	3.20903	0.00138427	0.811944	2.29146
rs17031758	3.20895	0.00138462	0.811944	2.29896
rs4074142	-3.20867	0.00138595	0.811944	-2.32919
rs3801220	-3.20844	0.00138704	0.811944	-1.23715
rs2821023	3.20809	0.00138872	0.811944	1.70045
rs6475457	3.20805	0.00138891	0.811944	1.252
rs16850724	3.20772	0.00139052	0.811944	2.58034
rs6509881	3.20764	0.00139088	0.811944	1.33278
rs4259743	-3.20757	0.00139123	0.811944	-2.20765
rs12352362	3.2069	0.0013944	0.811944	2.1973
rs6685369	3.20671	0.00139534	0.811944	1.85959
rs10483229	3.20626	0.00139747	0.811944	1.91163
rs219632	3.20624	0.00139757	0.811944	1.26587
rs7156574	3.20609	0.00139831	0.811944	1.24602
rs11866797	-3.20568	0.00140024	0.811944	-1.8679
rs9396978	-3.20518	0.00140267	0.811944	-2.4855
rs4653564	3.20508	0.00140315	0.811944	1.21719
rs135248	-3.20492	0.00140391	0.811944	-1.23809
rs10498185	-3.20448	0.00140605	0.811944	-1.55099
rs745388	3.20338	0.00141137	0.811944	1.24825
rs17105195	-3.20329	0.0014118	0.811944	-1.42026
rs4748902	3.20236	0.0014163	0.811944	1.2777
rs4913328	3.20227	0.00141675	0.811944	1.39532
rs2866972	3.20214	0.00141738	0.811944	1.77701
rs12501064	-3.20213	0.00141744	0.811944	-2.6533
rs13360134	3.20212	0.00141745	0.811944	2.11448
rs3806405	-3.20211	0.00141753	0.811944	-1.41752
rs7815959	3.20185	0.00141878	0.811944	1.45697
rs7329574	3.20175	0.00141927	0.811944	2.25122
rs10456256	-3.2011	0.00142242	0.811944	-2.26358
rs2666494	-3.20022	0.00142675	0.811944	-1.25029
rs10112655	3.20016	0.001427	0.811944	1.73199
rs2172771	-3.20009	0.00142737	0.811944	-1.24083
rs7840019	3.20008	0.00142743	0.811944	1.65489
rs2682480	-3.19996	0.00142802	0.811944	-1.21965
rs1550790	-3.19988	0.00142841	0.811944	-1.38452
rs2248900	-3.19951	0.00143018	0.811944	-1.54134
rs12050692	3.19924	0.00143154	0.811944	1.85303
rs11959903	3.19916	0.00143194	0.811944	1.257
rs6805368	3.19886	0.00143338	0.811944	1.92318
rs12444317	-3.19873	0.00143401	0.811944	-1.23691
rs2512098	3.1987	0.00143416	0.811944	2.20014
rs7193424	3.19857	0.00143483	0.811944	2.21945
rs2347044	3.19849	0.00143519	0.811944	1.4358
rs2831788	3.19845	0.00143541	0.811944	1.58486
rs6582010	3.19832	0.00143605	0.811944	1.31043
rs909741	3.1983	0.00143612	0.811944	2.48107
rs4628658	3.19734	0.00144085	0.811944	1.22535
rs12470091	3.197	0.00144252	0.811944	1.94756
rs17405754	3.19662	0.00144442	0.811944	1.22284
rs2649803	-3.19626	0.00144622	0.811944	-1.56308
rs486301	3.19624	0.00144628	0.811944	1.81233
rs1003757	3.19622	0.00144641	0.811944	1.97246
rs4149516	3.19605	0.00144722	0.811944	2.56177
rs11071422	3.19589	0.00144805	0.811944	1.27636
rs3910157	3.19585	0.00144823	0.811944	2.26196
rs17334323	-3.19574	0.00144878	0.811944	-1.23572
rs9838305	3.19569	0.00144901	0.811944	1.42286
rs10966009	-3.1955	0.00144996	0.811944	-1.90206
rs1144593	-3.19531	0.00145092	0.811944	-1.36936
rs1342017	-3.19481	0.0014534	0.811944	-1.21176
rs230718	3.19478	0.00145355	0.811944	2.32259
rs7331965	3.19379	0.0014585	0.811944	1.24826
rs17125306	3.19366	0.0014591	0.811944	1.73618
rs11631248	-3.19333	0.00146076	0.811944	-1.25905
rs11684414	3.19313	0.00146175	0.811944	2.67507
rs3793822	-3.19292	0.00146283	0.811944	-1.61867
rs1611704	3.19208	0.00146703	0.811944	1.32212
rs4411195	3.19131	0.00147088	0.811944	1.31478
rs8055638	3.19131	0.00147091	0.811944	1.23554
rs451524	-3.19128	0.00147106	0.811944	-2.42127
rs10805234	3.19123	0.00147129	0.811944	1.46901
rs11657732	3.19079	0.00147353	0.811944	1.27369
rs11026541	-3.19042	0.00147538	0.811944	-1.52353
rs7617588	3.18981	0.00147844	0.811944	1.66929
rs2744465	3.1896	0.00147951	0.811944	1.22097
rs1304917	3.18924	0.00148132	0.811944	1.39517
rs12424043	-3.1888	0.00148354	0.811944	-1.32523
rs10413037	3.18867	0.00148424	0.811944	1.18711
rs6464211	3.18858	0.0014847	0.811944	1.58289
rs988924	3.18856	0.00148479	0.811944	1.23861
rs7929580	3.18846	0.0014853	0.811944	1.76482
rs3950134	3.18841	0.00148552	0.811944	1.46503
rs7329128	3.18815	0.00148685	0.811944	1.58001
rs13144846	-3.18813	0.00148697	0.811944	-1.49115
rs10808412	-3.18734	0.00149096	0.811944	-1.26041
rs2290600	3.18723	0.00149153	0.811944	1.24839
rs4981220	-3.18719	0.00149173	0.811944	-1.33586
rs9538215	-3.18704	0.00149249	0.811944	-1.3505
rs9513995	-3.18656	0.00149496	0.811944	-1.36029
rs12018394	-3.18607	0.00149748	0.811944	-1.24378
rs1890212	3.18556	0.00150005	0.811944	1.22754
rs11243356	-3.18531	0.00150136	0.811944	-1.91109
rs1148176	-3.18526	0.00150161	0.811944	-1.55696
rs9260526	3.18518	0.001502	0.811944	1.98441
rs7723521	3.18514	0.0015022	0.811944	2.21812
rs6019196	3.18469	0.00150452	0.811944	2.6823
rs4741454	-3.18384	0.00150888	0.811944	-1.29148
rs12455626	3.18376	0.00150929	0.811944	1.69744
rs1057390	3.18274	0.00151455	0.811944	1.89411
rs1044258	-3.18249	0.00151588	0.811944	-1.2658
rs2359940	-3.18211	0.00151783	0.811944	-2.08025
rs4697567	3.18184	0.00151923	0.811944	2.12726
rs2815832	-3.18166	0.00152017	0.811944	-1.34349
rs7118415	3.18144	0.00152128	0.811944	1.62071
rs6444389	3.18057	0.00152581	0.811944	1.21163
rs10906128	-3.1803	0.0015272	0.811944	-1.32174
rs2623665	3.18009	0.00152833	0.811944	1.74086
rs11466561	-3.18002	0.00152868	0.811944	-2.61299
rs7917660	3.1797	0.00153035	0.811944	1.26103
rs7767017	3.17888	0.00153463	0.811944	1.60734
rs11776549	-3.17882	0.00153491	0.811944	-1.29333
rs983990	3.17856	0.00153628	0.811944	1.2871
rs11766153	3.17843	0.00153699	0.811944	1.73966
rs620611	3.17831	0.0015376	0.811944	1.80849
rs10752336	-3.17818	0.0015383	0.811944	-1.28855
rs12614546	-3.178	0.00153925	0.811944	-1.24148
rs2970827	-3.17791	0.0015397	0.811944	-2.04172
rs10979321	-3.17762	0.00154122	0.811944	-1.45232
rs17472220	-3.17753	0.00154173	0.811944	-2.19292
rs2172100	-3.17728	0.00154302	0.811944	-1.27041
rs1176502	-3.17726	0.00154312	0.811944	-1.22516
rs13392968	-3.17721	0.00154335	0.811944	-1.30253
rs1081063	-3.1772	0.00154344	0.811944	-1.37796
rs6510629	3.17699	0.00154455	0.811944	1.30233
rs1946814	3.17696	0.00154472	0.811944	1.25799
rs11980518	3.1767	0.00154605	0.811944	1.67745
rs10816813	-3.17667	0.00154624	0.811944	-1.20123
rs2831730	3.17642	0.00154755	0.811944	1.21685
rs6742807	3.1764	0.00154763	0.811944	1.6214
rs6492067	-3.17615	0.00154896	0.811944	-1.19933
rs4789110	-3.17613	0.00154906	0.811944	-1.24515
rs2271427	-3.17557	0.00155202	0.811944	-1.51937
rs6775772	-3.1752	0.00155399	0.811944	-1.56805
rs1499306	-3.17366	0.00156213	0.811944	-1.38103
rs7951485	3.173	0.00156563	0.811944	1.43269
rs10206075	-3.17251	0.00156825	0.811944	-1.23857
rs17377355	-3.17235	0.00156909	0.811944	-1.26659
rs7989386	-3.17222	0.00156981	0.811944	-1.34615
rs7255066	3.17214	0.00157023	0.811944	1.28678
rs1609248	-3.17208	0.00157058	0.811944	-1.25512
rs6764025	3.17179	0.00157209	0.811944	1.71015
rs2232950	-3.17154	0.00157343	0.811944	-1.26564
rs6717575	3.1714	0.0015742	0.811944	1.29306
rs2079949	3.17135	0.00157444	0.811944	1.23087
rs7204290	3.17126	0.00157493	0.811944	1.30274
rs7994558	3.17086	0.00157711	0.811944	2.27711
rs12813348	-3.17075	0.00157769	0.811944	-1.32426
rs10028303	3.16988	0.00158234	0.811944	2.12243
rs9837200	3.16941	0.00158488	0.811944	1.19545
rs1474519	3.16932	0.00158538	0.811944	1.24624
rs1653098	3.16929	0.00158552	0.811944	1.41708
rs11865218	-3.16904	0.0015869	0.811944	-1.20863
rs2002067	3.169	0.00158706	0.811944	2.08997
rs9592510	3.16855	0.00158954	0.811944	2.07452
rs2050898	-3.16836	0.00159057	0.811944	-1.64731
rs2406284	3.16813	0.00159177	0.811944	1.53239
rs1569301	-3.16808	0.00159207	0.811944	-1.24722
rs9301048	3.16806	0.00159215	0.811944	2.26702
rs1217060	3.16789	0.0015931	0.811944	1.31654
rs3780296	3.16724	0.00159661	0.811944	1.20849
rs16854526	3.16701	0.00159786	0.811944	1.55469
rs17505047	-3.1669	0.00159844	0.811944	-1.29802
rs11999426	-3.16653	0.00160045	0.811944	-1.25253
rs9518078	3.16652	0.00160052	0.811944	1.45077
rs1028644	3.16637	0.00160132	0.811944	1.34199
rs1386216	3.16627	0.0016019	0.811944	1.29019
rs13175231	3.16586	0.00160412	0.811944	1.19849
rs1978320	3.16558	0.00160562	0.811944	1.21958
rs7212142	3.16554	0.00160585	0.811944	1.22791
rs12049046	-3.16541	0.00160655	0.811944	-1.44653
rs6660322	-3.16541	0.00160655	0.811944	-1.44653
rs7310585	3.16538	0.00160672	0.811944	1.59532
rs10176588	-3.16515	0.00160797	0.811944	-1.23666
rs17003043	3.1647	0.00161042	0.811944	1.36031
rs6531064	-3.16458	0.00161108	0.811944	-1.35765
rs7767653	3.16421	0.00161312	0.811944	2.17308
rs4516715	-3.16363	0.0016163	0.811944	-1.24645
rs9321065	3.16311	0.00161915	0.811944	1.18635
rs10736719	-3.163	0.00161977	0.811944	-1.26979
rs951973	3.16294	0.00162011	0.811944	1.76696
rs17032533	3.1627	0.00162142	0.811944	2.63558
rs2965155	-3.16265	0.00162168	0.811944	-1.17847
rs16914660	3.16247	0.00162267	0.811944	1.33063
rs1424497	-3.16129	0.00162918	0.811944	-1.95223
rs7587138	3.16099	0.00163085	0.811944	1.23411
rs4840487	3.16093	0.00163118	0.811944	1.20608
rs10135946	-3.16091	0.00163126	0.811944	-1.89949
rs4677889	3.16028	0.00163476	0.811944	1.43191
rs16946952	-3.15928	0.00164032	0.811944	-2.23639
rs1031821	-3.15922	0.00164065	0.811944	-1.47642
rs10957914	3.15916	0.00164099	0.811944	1.58502
rs12527469	-3.15897	0.00164206	0.811944	-1.90962
rs34296	-3.15851	0.00164457	0.811944	-1.41994
rs4238213	-3.15851	0.00164458	0.811944	-1.23627
rs9305615	-3.15835	0.00164547	0.811944	-1.34853
rs10834489	-3.15793	0.00164787	0.811944	-1.21264
rs10975262	-3.15774	0.00164891	0.811944	-1.19205
rs1582183	3.15737	0.00165099	0.811944	1.55275
rs3775309	-3.15708	0.00165261	0.811944	-1.17537
rs11136092	-3.1568	0.00165413	0.811944	-1.26481
rs12580490	3.15678	0.00165428	0.811944	1.27861
rs1861594	3.15623	0.00165737	0.811944	1.21763
rs1950208	-3.15591	0.00165916	0.811944	-1.38109
rs7723935	3.15586	0.00165941	0.811944	1.48658
rs243519	3.15565	0.00166061	0.811944	1.24715
rs3026946	-3.15512	0.00166358	0.811944	-1.48028
rs7982071	3.1549	0.00166486	0.811944	1.23674
rs2246083	-3.15457	0.00166671	0.811944	-1.31877
rs525243	3.15453	0.00166692	0.811944	1.39393
rs4757330	-3.1539	0.00167048	0.811944	-1.33601
rs14160	3.15388	0.00167059	0.811944	1.34733
rs7087620	3.15335	0.00167361	0.811944	1.22658
rs6696559	3.15332	0.00167376	0.811944	2.3133
rs4436	3.15304	0.00167536	0.811944	1.25634
rs1427142	3.15271	0.00167725	0.811944	1.27955
rs7947131	-3.15261	0.00167777	0.811944	-1.3257
rs1132547	3.15243	0.00167881	0.811944	2.16465
rs2434467	3.1524	0.00167897	0.811944	1.26229
rs7243787	-3.15238	0.00167909	0.811944	-1.74299
rs4397144	-3.15213	0.00168051	0.811944	-1.43836
rs11198436	-3.15212	0.0016806	0.811944	-1.47236
rs7518469	-3.15208	0.00168081	0.811944	-2.44904
rs1551903	-3.15145	0.00168438	0.811944	-1.42456
rs7916782	3.15131	0.00168516	0.811944	2.10589
rs6699078	-3.15121	0.00168573	0.811944	-1.19197
rs6125214	3.15111	0.00168631	0.811944	1.54846
rs955323	3.15094	0.00168728	0.811944	1.59466
rs28360024	3.15088	0.00168764	0.811944	2.16382
rs4129839	-3.15087	0.0016877	0.811944	-1.41615
rs1476719	3.15042	0.00169023	0.811944	1.30705
rs2743933	3.14999	0.0016927	0.811944	2.74677
rs1832778	3.14995	0.00169292	0.811944	1.8046
rs283004	3.14989	0.00169329	0.811944	2.52163
rs3861135	-3.14985	0.00169354	0.811944	-1.32658
rs1552229	-3.14981	0.00169376	0.811944	-1.27943
rs1041834	3.14974	0.00169414	0.811944	1.2658
rs1318790	3.14953	0.00169537	0.811944	1.80196
rs4745444	-3.14906	0.00169804	0.811944	-1.18818
rs13358049	-3.14887	0.00169916	0.811944	-2.64662
rs10471517	-3.14887	0.00169916	0.811944	-2.64662
rs691785	3.14881	0.00169948	0.811944	1.24279
rs4678662	-3.14842	0.00170172	0.811944	-1.2313
rs6817255	-3.14834	0.00170217	0.811944	-1.40904
rs11715629	-3.14832	0.00170232	0.811944	-1.54959
rs6455771	3.14749	0.00170708	0.811944	1.90434
rs8000905	-3.14738	0.00170773	0.811944	-1.28413
rs152733	-3.14712	0.0017092	0.811944	-1.53481
rs7216453	-3.14692	0.00171038	0.811944	-1.21229
rs2612086	-3.14688	0.0017106	0.811944	-1.26854
rs1008305	3.14645	0.00171311	0.811944	1.27178
rs4684231	-3.14638	0.00171349	0.811944	-1.17833
rs4708672	3.14601	0.00171565	0.811944	1.31619
rs10500747	-3.1456	0.00171799	0.811944	-1.36837
rs2825186	3.14496	0.00172171	0.811944	1.72161
rs10115057	3.14488	0.00172222	0.811944	2.54962
rs7577157	3.14468	0.00172338	0.811944	1.94209
rs11644034	-3.14467	0.0017234	0.811944	-1.46818
rs2881640	-3.14456	0.00172404	0.811944	-1.44321
rs1574175	-3.14443	0.00172482	0.811944	-1.87041
rs9643302	3.14426	0.00172579	0.811944	1.5227
rs17408199	-3.14417	0.00172632	0.811944	-1.41982
rs16883227	3.14416	0.00172639	0.811944	1.89156
rs1946161	3.14409	0.00172677	0.811944	1.22915
rs10128984	-3.14397	0.0017275	0.811944	-1.91209
rs4920039	3.14358	0.00172974	0.811944	1.20377
rs2253262	3.14275	0.00173461	0.811944	1.26071
rs7757871	3.14258	0.0017356	0.811944	1.24279
rs2870411	-3.14243	0.00173648	0.811944	-1.34141
rs311352	-3.14242	0.00173657	0.811944	-1.90624
rs658141	3.14211	0.00173836	0.811944	1.23061
rs246330	-3.1419	0.0017396	0.811944	-1.19899
rs12460133	-3.14136	0.00174276	0.811944	-1.36035
rs11194327	3.14117	0.0017439	0.811944	1.74409
rs4304740	-3.14104	0.00174469	0.811944	-1.31834
rs6051727	3.14026	0.00174924	0.811944	1.20005
rs1467073	-3.14006	0.00175042	0.811944	-1.73213
rs4760924	3.13983	0.00175179	0.811944	1.33092
rs6978995	-3.13978	0.00175207	0.811944	-2.12004
rs1379112	3.13958	0.00175326	0.811944	2.23025
rs12249692	-3.13949	0.00175381	0.811944	-1.89478
rs2826940	-3.13946	0.00175399	0.811944	-1.97487
rs6497876	3.13934	0.00175469	0.811944	1.40643
rs1799515	-3.13925	0.00175525	0.811944	-1.63541
rs11712892	3.1392	0.00175551	0.811944	1.35312
rs7777758	3.13896	0.00175694	0.811944	1.23502
rs8027135	3.13879	0.00175792	0.811944	1.90402
rs9384970	3.13873	0.00175829	0.811944	1.53961
rs7161172	3.13781	0.00176376	0.811944	1.23706
rs4762717	-3.13728	0.00176691	0.811944	-1.17594
rs4978577	-3.13712	0.00176786	0.811944	-1.7401
rs4669173	3.13708	0.00176812	0.811944	1.28546
rs2111343	-3.13611	0.00177387	0.811944	-1.43696
rs10460145	3.13605	0.00177428	0.811944	2.14764
rs2783592	-3.13577	0.00177595	0.811944	-1.30665
rs13281649	-3.13474	0.00178209	0.811944	-1.34089
rs10763170	3.13463	0.00178274	0.811944	1.24712
rs12914140	-3.13456	0.00178317	0.811944	-2.57189
rs1079208	-3.13456	0.00178321	0.811944	-1.30231
rs1323822	3.13405	0.00178626	0.811944	1.7097
rs6552603	3.13385	0.00178744	0.811944	1.42311
rs3087917	-3.1338	0.00178776	0.811944	-1.19708
rs3819218	-3.13366	0.0017886	0.811944	-1.28421
rs9347386	3.13352	0.00178942	0.811944	1.20048
rs2745580	-3.13335	0.00179044	0.811944	-1.88841
rs12266508	3.13328	0.00179089	0.811944	1.24183
rs11177655	3.13261	0.00179492	0.811944	1.23154
rs1974953	-3.13205	0.00179834	0.811944	-1.24405
rs607540	-3.13194	0.00179896	0.811944	-1.40544
rs17592831	-3.13166	0.00180068	0.811944	-2.22794
rs2241880	-3.13157	0.00180122	0.811944	-1.17959
rs2241879	-3.13157	0.00180122	0.811944	-1.17959
rs756473	3.1314	0.00180222	0.811944	1.4193
rs2824684	3.13121	0.0018034	0.811944	1.33292
rs1935679	-3.13113	0.0018039	0.811944	-1.18849
rs10747935	3.13098	0.00180481	0.811944	1.96637
rs7915972	-3.13079	0.00180592	0.811944	-2.54029
rs10813960	-3.13056	0.00180735	0.811944	-1.34508
rs886329	3.12905	0.00181654	0.811944	1.53839
rs17255655	-3.12872	0.00181856	0.811944	-1.37863
rs9479954	-3.12782	0.00182409	0.811944	-1.21256
rs10048625	-3.12753	0.00182582	0.811944	-1.54402
rs6701938	3.12727	0.00182745	0.811944	1.21251
rs12717171	-3.12714	0.00182826	0.811944	-1.18396
rs3826412	3.12704	0.00182884	0.811944	1.24515
rs6800696	-3.12692	0.00182962	0.811944	-2.02766
rs3916080	3.12663	0.00183139	0.811944	1.24053
rs35776718	-3.12638	0.00183292	0.811944	-1.88426
rs900443	-3.12621	0.00183399	0.811944	-1.51463
rs1836882	-3.12619	0.0018341	0.811944	-1.7727
rs4334953	-3.12613	0.00183448	0.811944	-1.41395
rs10746134	3.12604	0.00183501	0.811944	1.39961
rs10261522	-3.12603	0.00183508	0.811944	-1.45216
rs7946392	-3.12589	0.00183596	0.811944	-1.24771
rs2378502	3.12587	0.00183604	0.811944	1.23653
rs2457832	-3.12564	0.00183751	0.811944	-1.30074
rs7622138	3.12547	0.00183856	0.811944	1.78481
rs10497711	-3.12541	0.00183892	0.811944	-2.31436
rs3857027	3.1253	0.00183958	0.811944	1.47841
rs4544192	3.12525	0.00183987	0.811944	1.38927
rs4837357	3.12432	0.00184568	0.811944	1.26168
rs10042016	3.12388	0.00184837	0.811944	2.19369
rs7917687	-3.12375	0.0018492	0.811944	-2.63241
rs1003341	3.12374	0.00184926	0.811944	1.41644
rs9522248	3.12354	0.00185046	0.811944	1.73507
rs304388	3.12327	0.00185219	0.811944	1.25083
rs12681255	-3.12324	0.00185237	0.811944	-1.27982
rs9588906	-3.1231	0.00185323	0.811944	-1.5775
rs387976	-3.12282	0.001855	0.811944	-1.22673
rs1381989	-3.12269	0.00185578	0.811944	-1.19431
rs11785755	-3.12242	0.00185744	0.811944	-1.24183
rs9568131	-3.12223	0.00185864	0.811944	-1.43665
rs7955752	3.12212	0.00185933	0.811944	1.17091
rs4256997	-3.12205	0.00185977	0.811944	-1.75198
rs17143487	3.1213	0.00186444	0.811944	2.14329
rs873477	-3.12126	0.00186469	0.811944	-1.21468
rs6519866	-3.12107	0.00186591	0.811944	-1.20982
rs10021016	-3.12099	0.00186638	0.811944	-1.37548
rs7426919	-3.12098	0.00186647	0.811944	-1.22895
rs12801986	-3.12061	0.00186878	0.811944	-1.97275
rs1567669	3.12044	0.00186982	0.811944	1.26736
rs1150360	-3.12044	0.00186986	0.811944	-1.20396
rs1549604	3.12018	0.00187147	0.811944	1.70816
rs12254609	3.11993	0.00187304	0.811944	1.50269
rs288646	3.11984	0.00187358	0.811944	1.71794
rs9592040	-3.1197	0.00187448	0.811944	-1.19519
rs1328704	3.11967	0.00187469	0.811944	1.18626
rs6541023	3.11935	0.00187667	0.811944	2.09437
rs12619566	-3.11885	0.00187986	0.811944	-2.03128
rs7902	3.11733	0.00188945	0.811944	1.18237
rs7380441	3.11718	0.00189041	0.811944	1.67863
rs2059333	-3.1171	0.00189088	0.811944	-1.39317
rs4311107	-3.11649	0.00189476	0.811944	-1.26395
rs9317707	-3.11586	0.00189873	0.811944	-1.43418
rs2000191	-3.11569	0.00189982	0.811944	-2.53452
rs12927837	3.1154	0.00190172	0.811944	2.0273
rs7566120	3.11526	0.00190257	0.811944	1.40711
rs6606825	3.11456	0.00190708	0.811944	1.55638
rs10764296	-3.11448	0.00190757	0.811944	-1.21245
rs2724375	-3.11447	0.00190763	0.811944	-1.24039
rs2745980	-3.11404	0.00191036	0.811944	-1.23932
rs10785956	-3.11384	0.00191165	0.811944	-1.3229
rs11113995	3.11363	0.00191298	0.811944	2.17667
rs2291138	-3.11351	0.0019138	0.811944	-1.4433
rs1374818	3.11349	0.0019139	0.811944	1.24577
rs4323400	-3.11318	0.00191589	0.811944	-1.44075
rs1965692	3.11243	0.00192069	0.811944	1.20632
rs10421632	3.1122	0.00192216	0.811944	1.15722
rs7976934	3.11214	0.00192254	0.811944	1.31604
rs7766870	-3.11212	0.00192272	0.811944	-2.57155
rs12545181	-3.11211	0.00192273	0.811944	-1.3898
rs13316499	-3.11135	0.00192767	0.811944	-1.53743
rs9568169	-3.11111	0.0019292	0.811944	-1.28366
rs12923888	-3.11064	0.00193221	0.811944	-1.31708
rs3101679	-3.11058	0.00193264	0.811944	-1.20575
rs7612158	3.11049	0.00193325	0.811944	1.40512
rs7523029	3.11027	0.00193463	0.811944	1.30164
rs9607601	-3.1102	0.00193512	0.811944	-1.36759
rs2816881	-3.11006	0.00193602	0.811944	-1.22517
rs2700204	3.11003	0.00193618	0.811944	1.22315
rs7919049	3.11001	0.00193629	0.811944	1.4347
rs2352538	3.10984	0.0019374	0.811944	2.4185
rs9566408	-3.10979	0.00193777	0.811944	-1.36711
rs906882	3.10974	0.00193805	0.811944	1.24469
rs11074347	-3.10953	0.0019394	0.811944	-1.21082
rs7629025	3.10933	0.00194073	0.811944	1.27127
rs388234	3.10931	0.00194083	0.811944	1.21286
rs7718943	-3.10926	0.00194116	0.811944	-1.4489
rs6007155	3.10926	0.00194117	0.811944	1.54314
rs6787386	3.10916	0.0019418	0.811944	1.19373
rs7238828	-3.10867	0.001945	0.811944	-1.8063
rs10899	-3.10752	0.00195248	0.811944	-1.20883
rs1144986	-3.10713	0.00195507	0.811944	-1.32644
rs10765774	-3.10707	0.00195545	0.811944	-1.1946
rs1462758	-3.107	0.00195589	0.811944	-1.29884
rs9822730	3.10697	0.0019561	0.811944	1.46595
rs7315650	-3.10696	0.00195615	0.811944	-2.01609
rs816480	3.10677	0.0019574	0.811944	1.64881
rs1542691	3.10673	0.00195767	0.811944	1.2415
rs2657148	-3.10634	0.00196024	0.811944	-1.39233
rs10766807	3.1062	0.00196114	0.811944	1.21585
rs1358266	3.10607	0.00196197	0.811944	1.57207
rs1006891	-3.106	0.00196243	0.811944	-1.19603
rs1003756	3.10574	0.00196414	0.811944	1.94651
rs7575011	-3.10542	0.00196625	0.811944	-1.26171
rs2827932	3.10449	0.00197239	0.811944	1.16393
rs2827938	-3.10417	0.00197452	0.811944	-1.57025
rs7775641	-3.10405	0.00197526	0.811944	-1.22913
rs497961	-3.10378	0.00197707	0.811944	-1.60135
rs7838608	3.10373	0.00197736	0.811944	1.79133
rs10790333	-3.10337	0.00197976	0.811944	-1.24598
rs6565550	3.10322	0.00198076	0.811944	1.47731
rs4854506	3.10313	0.00198134	0.811944	1.30131
rs279108	3.10264	0.00198459	0.811944	1.23096
rs8009477	3.10257	0.00198504	0.811944	1.25103
rs1043239	-3.1025	0.00198551	0.811944	-1.22835
rs10486264	3.10245	0.00198584	0.811944	1.49085
rs11899347	3.10232	0.00198672	0.811944	2.57442
rs1480321	-3.10212	0.00198805	0.811944	-1.32179
rs13256457	3.1021	0.00198818	0.811944	1.58283
rs1708303	-3.10189	0.0019896	0.811944	-1.18999
rs9530152	-3.10167	0.00199102	0.811944	-1.20473
rs644007	3.10157	0.00199169	0.811944	1.47175
rs17265803	-3.10135	0.00199315	0.811944	-2.12657
rs9572556	-3.10123	0.00199397	0.811944	-1.34233
rs6707582	-3.10108	0.00199498	0.811944	-1.34589
rs36000196	3.10081	0.00199676	0.811944	1.31534
rs10147988	-3.10071	0.00199743	0.811944	-1.18656
rs11781967	-3.10065	0.00199781	0.811944	-2.40007
rs4939190	3.10042	0.00199938	0.811944	1.17594
rs4908488	-3.10039	0.00199957	0.811944	-1.60938
rs10114474	3.10031	0.00200008	0.811944	1.82008
rs1385056	3.10025	0.0020005	0.811944	2.72385
rs8047972	3.10024	0.00200053	0.811944	1.17381
rs17028222	-3.10006	0.00200176	0.811944	-1.49221
rs12256853	-3.09985	0.00200318	0.811944	-1.4475
rs7777514	3.09975	0.00200384	0.811944	1.36323
rs10247427	-3.0995	0.00200549	0.811944	-1.49053
rs12360009	-3.0994	0.0020062	0.811944	-1.24428
rs6763159	3.09905	0.0020085	0.811944	1.2147
rs2834719	3.09885	0.00200985	0.811944	1.69844
rs896052	-3.09883	0.00200997	0.811944	-1.25088
rs10470520	-3.09865	0.00201116	0.811944	-1.37036
rs10487645	3.09863	0.00201136	0.811944	2.11155
rs6848278	3.09857	0.00201177	0.811944	1.17609
rs733294	-3.09824	0.00201392	0.811944	-1.2957
rs13412252	-3.09811	0.00201485	0.811944	-1.21015
rs4670333	-3.09803	0.00201538	0.811944	-1.18362
rs10519356	3.09794	0.00201596	0.811944	2.07893
rs1052690	-3.09789	0.00201628	0.811944	-1.51125
rs1378788	3.09787	0.00201641	0.811944	1.20869
rs11161330	-3.09766	0.00201784	0.811944	-1.21358
rs4398410	-3.0976	0.00201825	0.811944	-1.24182
rs4955768	3.09755	0.00201855	0.811944	2.0737
rs8048658	3.09753	0.00201874	0.811944	1.3491
rs7046039	-3.09663	0.00202479	0.811944	-1.16627
rs7849548	-3.09639	0.00202643	0.811944	-1.3517
rs1517505	-3.09613	0.00202818	0.811944	-1.58601
rs12583741	3.09562	0.00203162	0.811944	2.07853
rs592522	-3.09488	0.00203667	0.811944	-1.44976
rs2223080	3.09474	0.00203756	0.811944	1.22514
rs868641	3.09433	0.00204035	0.811944	1.35967
rs312492	3.09349	0.00204608	0.811944	1.3292
rs17623162	-3.09345	0.00204634	0.811944	-1.36325
rs16895169	-3.09344	0.00204645	0.811944	-2.45592
rs11645885	3.09331	0.00204733	0.811944	1.19929
rs4317058	3.0933	0.00204738	0.811944	1.4584
rs1974911	-3.09321	0.00204797	0.811944	-1.28502
rs1258236	3.09295	0.00204977	0.811944	2.21331
rs1179957	-3.09294	0.00204981	0.811944	-1.92214
rs10172841	3.09244	0.00205325	0.811944	2.46925
rs7723040	3.09223	0.00205468	0.811944	1.56211
rs13212914	3.09223	0.00205469	0.811944	1.18221
rs6802705	-3.09184	0.00205739	0.811944	-1.20587
rs612428	-3.09168	0.00205847	0.811944	-1.53137
rs4848630	3.0916	0.00205903	0.811944	2.14433
rs11998372	3.09126	0.00206132	0.811944	1.80478
rs11001722	3.09113	0.0020622	0.811944	1.53687
rs647192	-3.09094	0.00206354	0.811944	-1.42011
rs9888495	3.09093	0.00206359	0.811944	1.54646
rs13036434	-3.09059	0.00206593	0.811944	-1.54495
rs182844	3.09057	0.0020661	0.811944	1.33274
rs10501410	3.09041	0.00206717	0.811944	2.20695
rs7535245	3.09035	0.00206756	0.811944	1.41097
rs11603982	3.09033	0.00206771	0.811944	2.39165
rs6734387	-3.09004	0.00206972	0.811944	-1.28018
rs6971608	3.08995	0.00207033	0.811944	1.20763
rs7719668	3.0898	0.00207139	0.811944	1.36177
rs7379059	-3.08967	0.00207224	0.811944	-1.26206
rs2777795	-3.08945	0.00207378	0.811944	-1.90196
rs4621714	3.08934	0.00207457	0.811944	1.67048
rs2827882	-3.0886	0.00207963	0.811944	-1.78755
rs1866599	3.08819	0.00208249	0.811944	1.28266
rs12692796	3.08792	0.00208433	0.811944	1.46899
rs2203885	3.08791	0.00208446	0.811944	1.24494
rs2523942	3.08769	0.00208599	0.811944	2.05696
rs2456899	3.08761	0.00208648	0.811944	1.6376
rs7735116	3.08758	0.00208675	0.811944	2.18481
rs9327597	3.08758	0.00208675	0.811944	2.18481
rs17234101	-3.08743	0.00208777	0.811944	-1.81755
rs12550726	-3.08736	0.00208826	0.811944	-1.28176
rs2307024	-3.08731	0.00208859	0.811944	-1.17752
rs4586161	-3.08708	0.00209017	0.811944	-1.27154
rs1449412	3.08707	0.00209029	0.811944	2.23982
rs10148962	-3.08692	0.00209133	0.811944	-1.39428
rs35977386	-3.08682	0.00209203	0.811944	-1.6684
rs2999899	3.08644	0.00209463	0.811944	1.1681
rs11075253	3.08628	0.00209577	0.811944	1.29566
rs12727662	-3.08607	0.00209725	0.811944	-1.3713
rs10866997	3.08606	0.00209731	0.811944	1.27032
rs2852716	-3.08597	0.00209789	0.811944	-1.18367
rs2284881	-3.08594	0.00209814	0.811944	-1.67767
rs1268724	3.08587	0.00209863	0.811944	2.21451
rs11631476	3.08585	0.00209874	0.811944	1.38893
rs12771263	-3.08568	0.00209994	0.811944	-1.25161
rs9322777	-3.08543	0.00210168	0.811944	-1.7684
rs13238381	-3.08506	0.00210425	0.811944	-2.17644
rs11593516	3.08496	0.00210499	0.811944	2.2624
rs2874355	3.08484	0.00210582	0.811944	1.2882
rs4564078	3.0848	0.0021061	0.811944	1.25838
rs4581806	3.08439	0.00210896	0.811944	1.3473
rs12452417	3.08437	0.00210913	0.811944	1.65707
rs1349018	3.08436	0.00210916	0.811944	1.92989
rs2439831	3.08433	0.00210935	0.811944	1.7344
rs9818820	-3.08432	0.00210949	0.811944	-2.65002
rs1023933	-3.08426	0.00210985	0.811944	-1.17925
rs575425	3.08379	0.00211317	0.811944	1.21986
rs9260384	3.08373	0.00211361	0.811944	2.04933
rs9807799	-3.08353	0.00211498	0.811944	-1.69287
rs6992740	3.08349	0.00211525	0.811944	2.54778
rs16970016	-3.08335	0.00211624	0.811944	-1.48823
rs285574	3.08279	0.00212017	0.811944	1.25935
rs9566175	-3.08256	0.00212182	0.811944	-2.03238
rs12272996	3.08249	0.0021223	0.811944	1.184
rs397099	3.08246	0.00212253	0.811944	2.0485
rs11734278	-3.08241	0.00212287	0.811944	-1.27239
rs1426	3.08224	0.00212409	0.811944	1.40459
rs10418984	-3.08218	0.00212446	0.811944	-1.77398
rs13190208	-3.08159	0.00212864	0.811944	-2.62181
rs6433698	3.08157	0.00212877	0.811944	1.22225
rs6720891	3.08157	0.00212877	0.811944	1.22225
rs3821010	3.08157	0.00212877	0.811944	1.22225
rs1438060	3.08157	0.00212877	0.811944	1.22225
rs4723895	3.0813	0.00213071	0.811944	1.42215
rs1880121	3.0813	0.00213071	0.811944	1.42215
rs10793028	3.08079	0.00213434	0.811944	1.30846
rs11919472	3.07999	0.00214003	0.811944	2.41261
rs9510734	3.07971	0.00214196	0.811944	1.55479
rs4931248	3.07962	0.00214265	0.811944	1.19207
rs9828418	3.07947	0.00214372	0.811944	1.74341
rs2299386	-3.07933	0.00214469	0.811944	-1.17776
rs4681303	-3.07921	0.00214551	0.811944	-1.43908
rs10810642	-3.07889	0.00214781	0.811944	-1.20279
rs13281542	3.07878	0.0021486	0.811944	1.71732
rs7316212	-3.07781	0.0021555	0.811944	-2.55246
rs12594810	-3.07775	0.00215594	0.811944	-1.26016
rs1958180	-3.07757	0.00215723	0.811944	-1.47529
rs4393531	3.0774	0.00215844	0.811944	1.22315
rs6582006	3.07698	0.0021615	0.811944	1.3082
rs903343	3.07676	0.00216307	0.811944	1.4702
rs16964875	-3.07653	0.00216473	0.811944	-2.15908
rs13411686	-3.07652	0.00216475	0.811944	-1.61168
rs6750044	-3.07598	0.00216869	0.811944	-1.20467
rs7998344	-3.07573	0.00217041	0.811944	-1.3265
rs6942533	3.07567	0.0021709	0.811944	1.62942
rs4799866	3.07556	0.0021717	0.811944	1.20688
rs9934038	-3.07548	0.00217221	0.811944	-1.88944
rs9548659	-3.0746	0.0021786	0.811944	-1.27614
rs7140949	3.07433	0.00218055	0.811944	1.7364
rs9534415	3.07425	0.00218112	0.811944	1.94906
rs7295089	3.07412	0.00218205	0.811944	1.5095
rs7853555	3.07404	0.00218261	0.811944	1.18375
rs12657402	-3.07396	0.00218318	0.811944	-2.62134
rs9260259	3.07395	0.00218327	0.811944	2.0427
rs9260602	3.07395	0.00218327	0.811944	2.0427
rs2523940	3.07395	0.00218327	0.811944	2.0427
rs218876	3.07375	0.00218473	0.811944	1.35073
rs9824066	3.07353	0.00218633	0.811944	1.8352
rs40383	-3.07331	0.00218795	0.811944	-1.19751
rs720092	-3.07329	0.00218807	0.811944	-1.41286
rs1961	3.07266	0.00219267	0.811944	1.1624
rs220380	3.07266	0.00219267	0.811944	1.41897
rs2859627	3.07237	0.00219474	0.811944	1.19758
rs17152523	3.07229	0.0021953	0.811944	1.71604
rs9283639	3.0722	0.00219595	0.811944	1.19356
rs9652344	3.07185	0.00219854	0.811944	1.17386
rs12686004	-3.0718	0.00219888	0.811944	-1.8001
rs902033	3.07125	0.00220292	0.811944	1.30822
rs362509	3.07093	0.00220525	0.811944	1.19691
rs6664207	-3.07087	0.00220568	0.811944	-1.24802
rs707544	-3.07067	0.0022071	0.811944	-2.02139
rs11051794	-3.07056	0.00220794	0.811944	-1.50454
rs10171225	3.07038	0.00220924	0.811944	1.39309
rs17008220	3.07037	0.00220935	0.811944	1.45266
rs4887952	-3.06995	0.00221241	0.811944	-1.48155
rs17627058	-3.06993	0.00221252	0.811944	-1.2294
rs159113	-3.06976	0.00221377	0.811944	-2.08124
rs7123104	-3.06973	0.002214	0.811944	-1.16348
rs2906109	3.06934	0.00221687	0.811944	1.15807
rs10037124	3.06916	0.00221816	0.811944	1.18554
rs6866731	3.0687	0.00222154	0.811944	1.64509
rs7722399	-3.06867	0.0022218	0.811944	-1.33949
rs562487	-3.06846	0.00222335	0.811944	-1.17109
rs10009030	3.06823	0.00222502	0.811944	1.23307
rs16948101	-3.06799	0.00222675	0.811944	-2.00942
rs3809677	3.06784	0.00222789	0.811944	1.79308
rs12654624	-3.06777	0.00222839	0.811944	-1.22267
rs2666750	3.06697	0.00223427	0.811944	1.20659
rs2064193	-3.06691	0.00223476	0.811944	-1.91216
rs12494397	-3.06664	0.00223671	0.811944	-1.64785
rs2517700	3.06641	0.00223843	0.811944	2.03281
rs11620943	3.06624	0.00223973	0.811944	1.53921
rs9371753	3.06622	0.00223987	0.811944	1.26661
rs13275999	3.06613	0.00224055	0.811944	1.26432
rs11240748	-3.06607	0.00224094	0.811944	-1.32193
rs3812472	-3.06603	0.00224127	0.811944	-1.1777
rs17050638	-3.06565	0.00224411	0.811944	-1.32628
rs755944	-3.06564	0.00224415	0.811944	-1.41881
rs6731289	3.06562	0.00224429	0.811944	1.32984
rs16908223	3.06552	0.00224502	0.811944	2.13354
rs707782	-3.06546	0.00224549	0.811944	-1.52195
rs2239762	-3.06519	0.00224752	0.811944	-1.64094
rs7667423	3.06496	0.0022492	0.811944	1.26867
rs6596966	3.06486	0.00224992	0.811944	1.86454
rs12786005	3.06475	0.00225074	0.811944	1.89135
rs1938987	-3.06475	0.0022508	0.811944	-1.43929
rs16956197	-3.06441	0.00225331	0.811944	-1.66258
rs1368525	3.06379	0.00225791	0.811944	1.31466
rs7507526	3.06343	0.00226058	0.811944	2.44168
rs4915387	-3.06342	0.00226068	0.811944	-1.18835
rs29871	-3.0632	0.00226231	0.811944	-1.18755
rs1932327	3.06302	0.00226371	0.811944	1.16779
rs17695027	-3.06259	0.00226689	0.811944	-1.2265
rs1768206	3.06247	0.00226778	0.811944	1.44433
rs3746785	-3.06241	0.00226824	0.811944	-2.40979
rs3828309	-3.06227	0.00226925	0.811944	-1.15474
rs7985526	-3.06181	0.00227272	0.811944	-1.3037
rs17356894	-3.06168	0.00227374	0.811944	-2.01229
rs17023003	3.06131	0.00227648	0.811944	1.42368
rs12949848	3.06129	0.0022766	0.811944	1.64552
rs7032677	3.06112	0.00227795	0.811944	1.15022
rs2734942	3.0609	0.00227957	0.811944	2.33724
rs17076089	-3.06089	0.00227961	0.811944	-1.23338
rs1475564	-3.06065	0.00228145	0.811944	-1.28857
rs1272257	3.06059	0.00228193	0.811944	1.19582
rs7196718	-3.06057	0.00228204	0.811944	-1.18898
rs6507245	-3.06046	0.00228288	0.811944	-1.19719
rs2716581	-3.06038	0.00228347	0.811944	-1.82103
rs10515916	-3.06033	0.00228388	0.811944	-2.09124
rs4585146	-3.06024	0.00228452	0.811944	-1.19334
rs16899060	3.05987	0.00228734	0.811944	1.61202
rs4536297	-3.05966	0.00228892	0.811944	-1.67119
rs17179811	-3.05957	0.00228963	0.811944	-2.67502
rs10842598	3.05948	0.00229027	0.811944	1.49048
rs7940285	-3.05871	0.00229608	0.811944	-1.25957
rs1391813	3.05868	0.00229637	0.811944	1.18456
rs8681	-3.05841	0.00229838	0.811944	-1.34796
rs1371169	-3.05812	0.0023006	0.811944	-1.23385
rs6772567	-3.05805	0.00230111	0.811944	-1.8841
rs3886301	-3.05797	0.00230172	0.811944	-1.65204
rs6671744	-3.05779	0.00230308	0.811944	-1.3012
rs16953240	3.05769	0.00230387	0.811944	1.8377
rs10152962	3.05734	0.00230652	0.811944	1.43552
rs3108797	3.05728	0.00230694	0.811944	1.16391
rs9324895	3.05714	0.00230802	0.811944	1.67176
rs7227027	-3.05708	0.00230845	0.811944	-1.19473
rs3908141	3.05696	0.00230937	0.811944	1.24985
rs17075	-3.05688	0.00230997	0.811944	-1.19235
rs7017772	-3.05605	0.00231638	0.811944	-1.20105
rs10973078	3.05588	0.00231766	0.811944	1.18278
rs7259201	3.05566	0.00231933	0.811944	1.39516
rs2187047	-3.05562	0.00231965	0.811944	-1.2172
rs1442514	3.05561	0.00231973	0.811944	1.87583
rs227584	3.05539	0.00232136	0.811944	1.21413
rs973644	-3.05533	0.00232184	0.811944	-1.58658
rs12226934	3.05527	0.00232233	0.811944	2.22127
rs9626459	3.05526	0.00232241	0.811944	1.80993
rs17085007	-3.05525	0.00232241	0.811944	-1.56501
rs10430783	3.05496	0.00232469	0.811944	1.26695
rs10932942	-3.05493	0.00232491	0.811944	-2.12624
rs1540003	3.05464	0.00232712	0.811944	1.67894
rs10862038	-3.05457	0.0023277	0.811944	-1.20341
rs3816348	3.05428	0.00232986	0.811944	2.4012
rs2239512	-3.05425	0.00233014	0.811944	-1.78734
rs2476190	-3.05422	0.00233036	0.811944	-1.1739
rs6431235	3.05416	0.00233081	0.811944	1.2447
rs12413724	-3.05374	0.00233404	0.811944	-1.67215
rs2841989	3.05354	0.00233559	0.811944	1.60676
rs6806502	-3.0534	0.00233668	0.811944	-1.79235
rs12121503	-3.0533	0.00233738	0.811944	-2.4029
rs10251576	-3.05307	0.00233916	0.811944	-2.28684
rs6465837	3.053	0.00233972	0.811944	1.18447
rs17003028	3.0525	0.00234358	0.811944	1.30525
rs1028045	-3.05215	0.00234626	0.811944	-1.19536
rs288316	3.05175	0.00234937	0.811944	1.43086
rs13080033	3.0516	0.00235051	0.811944	1.25246
rs7565380	-3.05147	0.00235156	0.811944	-2.12457
rs4783387	3.0508	0.00235673	0.811944	1.27126
rs7295566	3.05065	0.0023579	0.811944	1.86026
rs11732	3.04999	0.00236305	0.811944	1.82847
rs2658641	3.04968	0.00236548	0.811944	1.46172
rs7985642	-3.04958	0.00236623	0.811944	-1.31888
rs728495	3.0495	0.00236685	0.811944	1.89144
rs7617035	3.04926	0.00236871	0.811944	1.19614
rs11217164	-3.04922	0.00236901	0.811944	-1.15543
rs11896706	-3.04908	0.0023701	0.811944	-1.36152
rs3800836	3.04901	0.0023707	0.811944	1.19087
rs1481438	-3.0489	0.0023715	0.811944	-1.1719
rs2664156	3.04881	0.0023722	0.811944	1.42709
rs12215796	3.04872	0.00237297	0.811944	1.1555
rs12713108	3.04857	0.00237407	0.811944	1.25777
rs16979691	-3.0485	0.00237462	0.811944	-2.34797
rs10099383	3.04847	0.00237485	0.811944	1.22276
rs10051161	-3.04827	0.00237643	0.811944	-1.22799
rs35429726	-3.04826	0.00237649	0.811944	-1.8648
rs2403909	-3.04826	0.0023765	0.811944	-1.16089
rs7972091	-3.04793	0.00237907	0.811944	-2.19162
rs4943548	3.04789	0.00237944	0.811944	1.54066
rs392088	-3.04764	0.00238135	0.811944	-1.21548
rs2887372	3.04763	0.00238147	0.811944	1.20296
rs12678756	-3.0474	0.00238323	0.811944	-1.19332
rs6918658	-3.04712	0.00238541	0.811944	-1.18917
rs932207	3.04696	0.00238672	0.811944	1.77813
rs2280104	-3.04695	0.00238677	0.811944	-1.19364
rs476620	3.0468	0.00238795	0.811944	1.17459
rs16905413	-3.04583	0.00239557	0.811944	-1.66111
rs1383361	3.04582	0.00239567	0.811944	1.19935
rs11874550	3.04581	0.00239574	0.811944	1.63515
rs17171562	-3.04556	0.00239774	0.811944	-1.29108
rs1937781	-3.0452	0.00240057	0.811944	-1.24642
rs10494040	-3.04502	0.00240199	0.811944	-1.30727
rs4531534	3.04501	0.00240205	0.811944	1.24474
rs7914917	3.04497	0.00240235	0.811944	1.8658
rs2710728	-3.04402	0.00240985	0.811944	-1.17606
rs9283519	3.04402	0.00240987	0.811944	1.39771
rs10222063	-3.04363	0.00241297	0.811944	-1.21896
rs4293334	-3.04329	0.00241567	0.811944	-2.06353
rs2023475	3.04326	0.0024159	0.811944	2.04287
rs3792111	-3.04321	0.00241629	0.811944	-1.14442
rs1393784	-3.04311	0.00241714	0.811944	-1.22319
rs11759874	3.04281	0.00241949	0.811944	2.5416
rs2511549	3.04243	0.00242249	0.811944	1.17706
rs2152924	-3.04202	0.00242576	0.811944	-1.29577
rs2021728	-3.04192	0.00242655	0.811944	-1.24922
rs17421729	-3.0418	0.00242749	0.811944	-1.48239
rs4485384	3.04167	0.00242857	0.811944	1.19867
rs9855380	-3.04167	0.00242859	0.811944	-1.15373
rs12500473	-3.04113	0.00243291	0.811944	-1.1712
rs13135681	3.04069	0.00243635	0.811944	1.26677
rs2147618	3.04048	0.00243811	0.811944	1.1455
rs10492559	3.04009	0.00244121	0.811944	1.39474
rs4810669	-3.03991	0.00244263	0.811944	-2.06123
rs10111402	-3.03969	0.00244439	0.811944	-1.23282
rs7812637	3.03936	0.00244704	0.811944	1.55282
rs357058	3.03923	0.00244812	0.811944	1.86247
rs7260482	3.03922	0.00244817	0.811944	1.24828
rs4435686	-3.03919	0.00244841	0.811944	-1.27233
rs7117015	3.03902	0.00244978	0.811944	1.25217
rs500507	3.03885	0.00245118	0.811944	1.37136
rs1938994	-3.03876	0.0024519	0.811944	-1.42235
rs12968085	3.03874	0.00245205	0.811944	1.46861
rs6811892	3.03834	0.00245523	0.811944	1.4581
rs4535989	-3.03801	0.00245789	0.811944	-1.1776
rs6707038	3.03797	0.00245826	0.811944	1.16076
rs9305015	3.03783	0.00245935	0.811944	1.43242
rs1924916	3.03769	0.0024605	0.811944	1.26607
rs2165591	-3.03754	0.00246172	0.811944	-1.42844
rs6509795	3.0375	0.00246199	0.811944	2.13266
rs1056393	3.0375	0.00246199	0.811944	2.13266
rs675246	-3.03722	0.0024643	0.811944	-2.13792
rs9644100	-3.0368	0.0024677	0.811944	-1.22702
rs7212760	3.0367	0.00246852	0.811944	1.81545
rs560104	3.03659	0.00246938	0.811944	1.42626
rs7431637	-3.03655	0.00246973	0.811944	-1.19326
rs624743	-3.03603	0.0024739	0.811944	-1.3085
rs12540329	-3.03594	0.00247463	0.811944	-1.51541
rs9478202	3.03589	0.00247505	0.811944	1.89156
rs2730034	3.03582	0.00247561	0.811944	2.10832
rs5765622	-3.03581	0.00247568	0.811944	-1.43477
rs10758904	3.03578	0.00247595	0.811944	1.13774
rs11102006	3.03576	0.00247612	0.811944	1.53677
rs7229692	-3.03574	0.0024763	0.811944	-1.45961
rs2662918	-3.0355	0.00247827	0.811944	-1.49064
rs1028529	-3.03538	0.00247918	0.811944	-1.72248
rs17328908	-3.03522	0.00248048	0.811944	-1.22977
rs10858374	3.03505	0.00248185	0.811944	1.38639
rs3794794	-3.03476	0.00248424	0.811944	-1.20589
rs1318067	3.0347	0.00248475	0.811944	1.29615
rs4897813	-3.03463	0.00248534	0.811944	-1.28239
rs945032	-3.03412	0.00248947	0.811944	-1.48703
rs9548232	-3.0333	0.00249618	0.811944	-1.16454
rs8126005	3.03315	0.00249742	0.811944	2.36998
rs229906	3.03289	0.00249952	0.811944	1.22673
rs7228157	3.0328	0.00250023	0.811944	1.21309
rs2164172	3.03215	0.00250557	0.811944	1.4047
rs7847036	-3.03197	0.00250711	0.811944	-1.70336
rs11231986	-3.03194	0.00250732	0.811944	-1.19802
rs10159449	3.03121	0.00251327	0.811944	2.12764
rs7657168	3.03121	0.00251328	0.811944	1.22649
rs887930	-3.03119	0.00251344	0.811944	-1.89736
rs17820709	-3.03099	0.00251508	0.811944	-1.42133
rs428001	3.03074	0.00251718	0.811944	1.15961
rs6726089	3.03065	0.0025179	0.811944	1.19443
rs7497350	3.0306	0.0025183	0.811944	1.22829
rs4539407	3.03059	0.0025184	0.811944	1.22365
rs1501742	3.03057	0.00251856	0.811944	1.47249
rs7598670	3.03055	0.00251871	0.811944	1.39147
rs1895011	3.02998	0.00252346	0.811944	1.18245
rs10418480	3.02975	0.00252539	0.811944	1.13349
rs6431916	3.0297	0.00252578	0.811944	2.22365
rs8011341	-3.02966	0.00252611	0.811944	-1.32807
rs11697983	-3.0296	0.00252659	0.811944	-1.77635
rs7933282	-3.02954	0.00252707	0.811944	-1.18567
rs7231415	-3.0289	0.00253235	0.811944	-1.73857
rs671960	3.02885	0.00253279	0.811944	1.15494
rs13388294	-3.02882	0.00253308	0.811944	-1.28765
rs4876217	3.02856	0.00253521	0.811944	1.18736
rs9648724	-3.02792	0.00254053	0.811944	-1.40894
rs575669	3.02774	0.00254201	0.811944	1.17959
rs1876201	3.02773	0.00254208	0.811944	1.1964
rs968861	3.02768	0.0025425	0.811944	1.28933
rs1425740	-3.02747	0.00254424	0.811944	-1.22539
rs1529867	-3.02743	0.00254461	0.811944	-1.17146
rs1258726	3.027	0.00254817	0.811944	1.37136
rs17041369	3.02682	0.00254967	0.811944	2.14936
rs17379538	3.02649	0.00255243	0.811944	1.14056
rs13033289	3.02636	0.00255348	0.811944	1.81147
rs3858650	3.02628	0.00255418	0.811944	1.20723
rs6029712	3.02591	0.0025573	0.811944	1.20198
rs4898835	3.0259	0.0025574	0.811944	1.17254
rs2022671	3.02578	0.00255832	0.811944	2.03106
rs6071345	3.02565	0.00255943	0.811944	1.29295
rs2072076	3.02556	0.00256017	0.811944	1.19074
rs3846615	3.02526	0.0025627	0.811944	1.28282
rs6783456	3.02517	0.00256346	0.811944	1.69276
rs195140	3.02505	0.00256451	0.811944	1.74635
rs6793453	-3.02501	0.00256477	0.811944	-1.17713
rs12957632	-3.02457	0.00256847	0.811944	-1.24695
rs1125742	-3.02452	0.00256896	0.811944	-1.27145
rs1398418	-3.02446	0.00256945	0.811944	-1.77429
rs10965177	3.02371	0.00257576	0.811944	1.22412
rs4653930	3.02299	0.00258179	0.811944	1.15258
rs6769584	-3.02296	0.00258205	0.811944	-1.97544
rs272565	-3.02292	0.00258236	0.811944	-1.20928
rs10414225	3.02287	0.00258279	0.811944	1.17132
rs2288858	-3.02286	0.00258288	0.811944	-2.03097
rs10834705	3.02268	0.00258439	0.811944	1.27856
rs4805966	3.02124	0.00259657	0.811944	1.46537
rs7937079	-3.02111	0.00259769	0.811944	-1.27893
rs7069959	3.02106	0.00259814	0.811944	1.27924
rs7823556	-3.02082	0.00260015	0.811944	-1.30423
rs11074423	-3.02051	0.00260276	0.811944	-2.14967
rs4683808	3.02048	0.00260305	0.811944	1.46579
rs17053473	-3.02042	0.00260356	0.811944	-2.04301
rs2553731	-3.02037	0.00260398	0.811944	-1.18873
rs3810336	3.02028	0.00260478	0.811944	1.20257
rs7981101	3.01982	0.00260867	0.811944	1.98434
rs4412928	3.01964	0.00261019	0.811944	2.06027
rs7569100	3.01959	0.00261066	0.811944	2.01921
rs6500945	3.01958	0.00261075	0.811944	1.30042
rs5748875	3.01953	0.00261115	0.811944	1.30578
rs17113682	-3.01907	0.00261503	0.811944	-1.39593
rs11050907	-3.01888	0.00261665	0.811944	-1.21376
rs1391920	-3.01858	0.00261921	0.811944	-1.35901
rs4945909	3.01854	0.00261955	0.811944	1.14785
rs7967349	3.01853	0.00261967	0.811944	1.19579
rs13323237	3.01835	0.0026212	0.811944	1.57647
rs17761781	-3.01834	0.00262126	0.811944	-1.36216
rs17046917	3.01814	0.00262301	0.811944	1.49092
rs1867987	3.018	0.00262421	0.811944	1.16943
rs10858300	-3.01776	0.00262622	0.811944	-1.32112
rs1430645	3.01767	0.00262706	0.811944	1.3434
rs4531008	3.01765	0.00262716	0.811944	1.15062
rs2965169	3.0174	0.00262933	0.811944	1.17358
rs4784991	-3.01721	0.00263095	0.811944	-1.3498
rs421390	3.01712	0.00263174	0.811944	1.2064
rs1250555	-3.01696	0.0026331	0.811944	-1.17895
rs1660038	-3.01688	0.00263382	0.811944	-1.15786
rs318203	3.01661	0.00263615	0.811944	1.75481
rs7846144	3.01658	0.0026364	0.811944	1.19678
rs2120658	-3.01648	0.00263724	0.811944	-1.38322
rs12033057	-3.01647	0.0026373	0.811944	-1.48131
rs12284255	3.01627	0.00263903	0.811944	2.153
rs16958561	3.01607	0.00264082	0.811944	1.5442
rs35034	-3.01602	0.0026412	0.811944	-1.5127
rs1806595	-3.01602	0.00264122	0.811944	-1.2325
rs10808795	3.01581	0.00264303	0.811944	1.25531
rs7571879	3.01559	0.00264488	0.811944	2.17099
rs2280905	-3.01536	0.0026469	0.811944	-1.64596
rs7782650	3.01535	0.00264701	0.811944	1.2724
rs4799450	3.01505	0.00264959	0.811944	1.18653
rs17221411	-3.01495	0.00265045	0.811944	-1.75713
rs2114534	3.01471	0.00265252	0.811944	1.1613
rs4855997	-3.01459	0.00265353	0.811944	-1.47449
rs798306	-3.01432	0.00265589	0.811944	-1.28857
rs7580690	-3.01426	0.00265638	0.811944	-1.36409
rs4760926	3.0142	0.00265695	0.811944	1.27299
rs10852714	3.01417	0.0026572	0.811944	1.1687
rs11220823	-3.0141	0.00265776	0.811944	-1.60823
rs6820170	3.0141	0.00265782	0.811944	1.68251
rs10200611	3.01405	0.00265825	0.811944	1.74699
rs7709701	-3.01345	0.00266339	0.811944	-1.13655
rs1886699	-3.01331	0.0026646	0.811944	-1.85358
rs7173329	3.01331	0.00266467	0.811944	1.26259
rs7297018	-3.01329	0.00266482	0.811944	-1.47995
rs9823723	3.01316	0.00266596	0.811944	1.75619
rs9288607	-3.01313	0.00266622	0.811944	-1.53996
rs7866886	-3.01302	0.00266712	0.811944	-1.69177
rs4422634	3.01297	0.00266756	0.811944	1.1272
rs13088425	-3.01283	0.00266881	0.811944	-1.49056
rs12594972	3.01282	0.00266885	0.811944	1.79279
rs7813840	3.01265	0.00267035	0.811944	1.18798
rs9548701	-3.01219	0.00267442	0.811944	-1.37412
rs1119080	3.01212	0.00267502	0.811944	1.17334
rs1430987	3.01203	0.00267577	0.811944	1.30667
rs2209437	3.01191	0.00267687	0.811944	1.12087
rs10138989	3.01169	0.00267876	0.811944	1.27223
rs977214	3.01125	0.00268257	0.811944	1.92988
rs9992272	3.01119	0.00268315	0.811944	1.43001
rs2368084	3.01075	0.00268695	0.811944	1.1688
rs205894	-3.01068	0.00268758	0.811944	-1.44309
rs9260503	3.01061	0.00268818	0.811944	2.00192
rs6535715	3.01028	0.00269107	0.811944	1.26351
rs12204275	-3.00999	0.00269357	0.811944	-1.15243
rs1638201	-3.0099	0.00269436	0.811944	-2.27315
rs11249206	3.00969	0.0026962	0.811944	1.16342
rs1020120	-3.00955	0.00269749	0.811944	-1.15515
rs856046	3.00896	0.00270269	0.811944	1.28542
rs10909901	3.0089	0.00270322	0.811944	1.32496
rs1397576	-3.00885	0.0027036	0.811944	-1.57154
rs4517554	-3.00884	0.00270369	0.811944	-1.14578
rs10874518	-3.00865	0.00270543	0.811944	-1.1789
rs10229128	3.00854	0.00270634	0.811944	2.14186
rs2342654	-3.00845	0.00270719	0.811944	-1.70668
rs7193406	-3.00839	0.00270765	0.811944	-1.18578
rs5764804	-3.00804	0.00271078	0.811944	-1.21254
rs2844804	3.00796	0.00271144	0.811944	1.19181
rs335788	3.00772	0.00271359	0.811944	1.377
rs10954592	3.00761	0.00271457	0.811944	1.82052
rs1947747	-3.00759	0.00271477	0.811944	-1.16633
rs1336719	-3.00736	0.00271681	0.811944	-1.13113
rs558948	-3.00734	0.00271697	0.811944	-1.38158
rs12607811	-3.00659	0.00272356	0.811944	-1.63492
rs11658071	3.00651	0.00272427	0.811944	1.16207
rs7610039	3.00646	0.00272473	0.811944	1.15507
rs1038639	3.00631	0.00272609	0.811944	1.13402
rs376618	3.0061	0.00272788	0.811944	1.34035
rs1884803	-3.00608	0.00272813	0.811944	-1.18376
rs689647	3.00595	0.00272929	0.811944	1.66293
rs6416980	3.00585	0.00273013	0.811944	1.33878
rs7835922	3.00566	0.00273184	0.811944	1.18109
rs816475	3.00547	0.00273349	0.811944	1.72994
rs834132	3.0048	0.00273946	0.811944	1.63718
rs1542614	3.0048	0.00273947	0.811944	1.29222
rs9902479	3.00468	0.00274055	0.811944	2.3531
rs4235235	3.00458	0.00274143	0.811944	1.95933
rs4412427	-3.00436	0.00274342	0.811944	-1.52176
rs1206737	-3.0043	0.00274392	0.811944	-1.44332
rs4750506	-3.0043	0.00274396	0.811944	-1.21839
rs12884100	-3.00424	0.00274449	0.811944	-1.1518
rs9449095	3.0041	0.00274568	0.811944	1.9479
rs617320	-3.00406	0.00274605	0.811944	-1.15447
rs7960435	-3.00398	0.00274683	0.811944	-2.55163
rs12820601	-3.00392	0.00274736	0.811944	-2.16421
rs515146	-3.0039	0.0027475	0.811944	-1.34156
rs8113221	3.00389	0.00274761	0.811944	1.18037
rs8104971	3.00368	0.00274944	0.811944	1.63867
rs4940364	3.00362	0.00275	0.811944	1.34858
rs1409689	-3.00353	0.00275079	0.811944	-1.12902
rs13139198	3.00334	0.00275247	0.811944	1.69475
rs7671189	-3.0033	0.00275287	0.811944	-1.27981
rs7632802	3.0033	0.0027529	0.811944	1.6664
rs1731989	3.00329	0.00275294	0.811944	2.08751
rs4823313	-3.00315	0.00275417	0.811944	-1.13679
rs9498176	3.00277	0.00275764	0.811944	2.30189
rs10490577	3.00274	0.00275783	0.811944	1.38277
rs3768926	3.0027	0.00275822	0.811944	1.11343
rs13062253	3.00264	0.00275873	0.811944	1.15186
rs13109321	-3.00264	0.00275876	0.811944	-1.80437
rs4660347	-3.00253	0.00275972	0.811944	-1.42768
rs7092114	-3.00236	0.0027613	0.811944	-1.1927
rs1420227	3.00222	0.00276259	0.811944	1.28859
rs2749957	-3.00209	0.00276374	0.811944	-1.34541
rs8036260	3.00204	0.00276417	0.811944	1.22036
rs535878	3.00192	0.00276521	0.811944	1.32814
rs12070206	3.00165	0.00276763	0.811944	1.97277
rs6468757	3.00156	0.0027685	0.811944	1.57461
rs10484693	-3.00146	0.00276939	0.811944	-2.15514
rs7854782	3.00117	0.002772	0.811944	1.1789
rs1053183	3.00081	0.00277522	0.811944	1.3414
rs7103942	3.00079	0.00277537	0.811944	1.18735
rs4980344	-3.00055	0.00277756	0.811944	-1.14163
rs11258995	-3.00032	0.00277968	0.811944	-1.20423
rs1421681	2.99985	0.00278386	0.811944	1.15653
rs12581297	-2.99951	0.00278699	0.811944	-1.22811
rs2282651	-2.99947	0.00278731	0.811944	-1.92956
rs3796443	2.99929	0.00278899	0.811944	1.14044
rs7912259	2.99921	0.0027897	0.811944	1.28388
rs4808168	2.99878	0.00279354	0.811944	1.13061
rs2513973	-2.99865	0.00279471	0.811944	-1.97535
rs2432	-2.99864	0.00279486	0.811944	-1.13132
rs2031248	-2.99822	0.00279868	0.811944	-1.35375
rs2026313	-2.99792	0.00280141	0.811944	-1.15045
rs9600325	2.99765	0.00280379	0.811944	1.83767
rs10829531	-2.99761	0.00280423	0.811944	-1.59926
rs17034369	2.99752	0.00280497	0.811944	1.54197
rs12126127	-2.99736	0.00280647	0.811944	-2.09358
rs2351440	2.99734	0.00280669	0.811944	1.67044
rs12607002	-2.99726	0.00280736	0.811944	-2.32074
rs4272288	2.99711	0.00280879	0.811944	1.39015
rs310318	-2.997	0.00280973	0.811944	-1.14399
rs6884756	-2.99682	0.00281142	0.811944	-1.3555
rs12325570	2.99678	0.00281177	0.811944	1.14235
rs1480319	-2.99636	0.00281562	0.811944	-1.28828
rs2523946	2.99572	0.00282147	0.811944	1.19057
rs12592769	2.99562	0.0028224	0.811944	1.63003
rs6019425	2.99554	0.00282311	0.811944	2.52558
rs679829	2.99539	0.00282442	0.811944	1.19024
rs2903421	-2.99534	0.00282492	0.811944	-1.14251
rs11919134	-2.99528	0.00282543	0.811944	-1.44321
rs9371942	2.99483	0.00282961	0.811944	2.19134
rs3770560	-2.99464	0.00283133	0.811944	-1.59623
rs3903916	-2.99445	0.00283311	0.811944	-1.38267
rs6784185	-2.9944	0.00283352	0.811944	-1.44839
rs2548024	-2.99426	0.00283479	0.811944	-1.57036
rs7953019	2.9941	0.00283629	0.811944	1.15001
rs6477551	2.99341	0.00284269	0.811944	1.4318
rs322998	2.9933	0.00284368	0.811944	1.18727
rs405031	-2.99325	0.00284414	0.811944	-1.16129
rs9317951	-2.99308	0.00284571	0.811944	-1.35425
rs6947329	2.99254	0.00285065	0.811944	1.20731
rs17684904	2.9925	0.002851	0.811944	1.70731
rs2824664	2.99228	0.00285304	0.811944	2.36742
rs204681	-2.99225	0.00285335	0.811944	-1.41191
rs903446	-2.99222	0.00285361	0.811944	-1.17364
[truncated: 30,529 more rows]
