# Supplementary material for: Genome-Wide Association and Mechanistic Studies Indicate That Immune Response Contributes to Alzheimer’s Disease Development
Source: Front Genet. 2018 Sep 24;9:410. doi: 10.3389/fgene.2018.00410 (PMC6166008; doi:10.3389/fgene.2018.00410)
Supplement: Supplementary file 5 [file Table_5.XLSX]

## Sheet: ADNI_cis_eqtls_AD_C_mapped
SNP	Probe ID	Gene	Statistic	p-value	FDR	Beta
rs4420638	11749529_a_at	SYMPK	2.88592	0.00401744	0.220003	0.0531583
rs4420638	11738161_at	NANOS2	2.3486	0.0191089	0.603757	0.0224668
rs4420638	11763789_at	APOC1P1	-2.01789	0.0439668	0.724067	-0.0244276
rs4420638	11731955_a_at	CEACAM19	-2.01089	0.0447033	0.724067	-0.0466135
rs769449	11719528_at	PVRL2	2.97703	0.00300647	0.190352	0.234872
rs769449	11718065_a_at	PVRL2	2.96303	0.00314494	0.190352	0.250486
rs769449	11722674_x_at	HIF3A	-2.6976	0.00714459	0.35723	-0.0324883
rs769449	11737183_at	EXOC3L2	-2.61163	0.00919553	0.392394	-0.0413592
rs769449	11762182_a_at	PPP5C	-2.37189	0.0179548	0.603757	-0.0307749
rs769449	11717344_x_at	FOSB	2.25338	0.02453	0.637714	0.0257809
rs769449	11731363_a_at	KLC3	2.19059	0.0287956	0.637714	0.119012
rs769449	11726718_a_at	GEMIN7	-2.15362	0.031595	0.64817	-0.0344786
rs769449	11746654_x_at	HIF3A	2.01598	0.0441662	0.724067	0.020331
rs157582	11750250_a_at	PPP1R13L	-2.34873	0.019102	0.603757	-0.047044
rs157582	11763789_at	APOC1P1	-2.24643	0.0249733	0.637714	-0.0264412
rs157582	11722674_x_at	HIF3A	-2.16368	0.0308117	0.644244	-0.0217337
rs2075650	11719528_at	PVRL2	3.79544	0.000159558	0.0366983	0.284693
rs2075650	11718065_a_at	PVRL2	3.69227	0.000238766	0.0457635	0.296898
rs2075650	11722674_x_at	HIF3A	-3.12197	0.00186701	0.190352	-0.0358209
rs2075650	11762182_a_at	PPP5C	-2.38951	0.0171226	0.603757	-0.0295848
rs2075650	11747180_a_at	OPA3	-2.11451	0.0348086	0.666021	-0.0376689
rs2075650	11737183_at	EXOC3L2	-2.05473	0.0402594	0.712281	-0.0311072
rs2075650	11716298_x_at	CLPTM1	-2.02793	0.0429289	0.724067	-0.0344504
rs2075650	11728568_at	CCDC61	-1.99575	0.0463313	0.731332	-0.0415728
rs157580	11718065_a_at	PVRL2	-3.47562	0.00053967	0.0886601	-0.236768
rs157580	11755567_x_at	DMPK	2.65179	0.00817967	0.380106	0.0706175
rs157580	11719528_at	PVRL2	-2.64833	0.00826317	0.380106	-0.168953
rs157580	11727662_at	FOXA3	2.61099	0.00921272	0.392394	0.0265635
rs157580	11754536_a_at	ERCC2	2.41915	0.0157991	0.586095	0.0549261
rs157580	11731363_a_at	KLC3	2.34243	0.0194252	0.603757	0.10273
rs157580	11717345_a_at	FOSB	2.24566	0.0250232	0.637714	0.0659566
rs157580	11725588_a_at	CBLC	2.19565	0.0284295	0.637714	0.0218207
rs157580	11728568_at	CCDC61	2.19497	0.0284787	0.637714	0.0386732
rs157580	11735285_x_at	ERCC2	2.18277	0.029369	0.637714	0.0271916
rs157580	11716298_x_at	CLPTM1	2.14692	0.0321267	0.64817	0.0308557
rs157580	11746205_a_at	DMWD	2.10185	0.0359072	0.666021	0.0454248
rs157580	11737539_a_at	PVR	-1.96687	0.0495748	0.760147	-0.0162915
