# Supplementary material for: Genome-Wide Association and Mechanistic Studies Indicate That Immune Response Contributes to Alzheimer’s Disease Development
Source: Front Genet. 2018 Sep 24;9:410. doi: 10.3389/fgene.2018.00410 (PMC6166008; doi:10.3389/fgene.2018.00410)
Supplement: Supplementary file 6 [file Table_6.XLSX]

## Sheet: rs769449
SNP	TF	Motif ID	Database	Binding Affinity		Log2FC
				Major allele	Minor allele
rs769449	IRF1	IRF1_HUMAN.H10MO.A	HOCOMOCO	6.88415e-05	0.000132157	-0.940902
		IRF1	hPDI	0.130133	0.130142	-0.000106935
		MA0050.1	JASPAR	3.22857e-07	1.17301e-05	-5.18318
		MA0050.2	JASPAR	3.66941e-07	1.07633e-05	-4.87442
		IRF1.SwissRegulon	SwissRegulon	2.91538e-06	8.13662e-05	-4.80267
	MXI1	M4543_1.02	CIS-BP	0.0411762	0.0411095	0.00233682
		M4678_1.02	CIS-BP	4.57432	4.57569	-0.000431561
		M4679_1.02	CIS-BP	1.05352e-05	3.68329e-05	-1.80577
		MXI1.SwissRegulon	SwissRegulon	0.0161405	0.0159827	0.0141693
	NFYA	NFYA_HUMAN.H10MO.A	HOCOMOCO	0.0166695	0.0348176	-1.06261
		MA0060.2	JASPAR	0.000851644	0.00241054	-1.50104
		NFYA.SwissRegulon	SwissRegulon	0.0166695	0.0348176	-1.06261
		MA0060.3	JASPAR	0.289793	0.60627	-1.06493
	NFYB	NFYB_HUMAN.H10MO.A	HOCOMOCO	0.00912993	0.018886	-1.04864
		MA0502.1	JASPAR	0.0860664	0.0859401	0.0021181
		NFYB.SwissRegulon	SwissRegulon	0.0102097	0.0199512	-0.966534
	STAT3	STAT3_HUMAN.H10MO.A	HOCOMOCO	0.469343	0.369817	0.343833
		MA0144.2	JASPAR	0.112631	0.00691338	4.02607
		STAT3.SwissRegulon	SwissRegulon	0.456958	0.147761	1.62879
	SP1	SP1_HUMAN.H10MO.C	HOCOMOCO	0.0753968	0.0681655	0.145463
		SP1_HUMAN.H10MO.S	HOCOMOCO	0.32617	0.321401	0.0212502
		MA0079.1	JASPAR	0.0219339	0.55403	-4.65873
		MA0079.2	JASPAR	0.520151	0.520562	-0.00114096
		MA0079.3	JASPAR	0.0295394	0.0293473	0.00941646
		SP1.SwissRegulon	SwissRegulon	0.32617	0.321401	0.0212502
	CHD2	CHD2.SwissRegulon	SwissRegulon	0.000116809	0.000117169	-0.00443507

## Sheet: rs157580
SNP	TF	Motif ID	Database	Binding Affinity		Log2FC
				Major allele	Minor allele
rs157580	ZBTB33	MA0527.1	JASPAR	6.31304e-05	0.00119571	-4.24339
		ZBTB33.SwissRegulon	SwissRegulon	4.2313e-05	0.000902641	-4.41498
		ZBTB33_disc4	Motif browser	1.39792	279.35	-7.64265
	TGIF1	TGIF1_HUMAN.H10MO.D	HOCOMOCO	0.0517196	0.0326504	0.663611
		TGIF1_HUMAN.H10MO.S	HOCOMOCO	10.1678	10.1679	-8.45598e-06
		TGIF1	hPDI	2.46084	1.25166	0.975306
		MA0796.1	JASPAR	0.00374692	0.00374692	-1.08345e-07
		TGIF1.SwissRegulon	SwissRegulon	41.8225	13.8623	1.59311

## Sheet: rs2075650
SNP	TF	Motif ID	Database	Binding Affinity		Log2FC
				Major allele	Minor allele
rs2075650	PLAG1	PLAG1_HUMAN.H10MO.D	HOCOMOCO	0.0765615	0.046298	0.72567
		PLAG1_HUMAN.H10MO.S	HOCOMOCO	0.735359	1.14015	-0.632709
		MA0163.1	JASPAR	0.00988784	1.43302	-7.17919
		PLAG1.SwissRegulon	SwissRegulon	0.735359	1.14015	-0.632709
	RREB1	RREB1_HUMAN.H10MO.D	HOCOMOCO	106.642	1219.44	-3.51537
		MA0073.1	JASPAR	200.58	1148.75	-2.51781
		RREB1.SwissRegulon	SwissRegulon	100.343	1305.79	-3.70192
	SREBF1	M2387_1.02	CIS-BP	1.85087	2.14632	-0.213662
		M3944_1.02	CIS-BP	0.0346697	0.0347438	-0.00308078
		M3945_1.02	CIS-BP	0.049551	0.0483227	0.0362139
		M6487_1.02	CIS-BP	0.283816	0.273868	0.0514757	0.051470.0514756555655
		MA0595.1	JASPAR	0.0918606	0.0922978	-0.00684953
		SREBF1.SwissRegulon	SwissRegulon	0.000137319	0.000138125	-0.00844021
	SREBF2	M2388_1.02	CIS-BP	0.015538	0.103275	-2.73263
		M5866_1.02	CIS-BP	0.0218227	0.0218231	-2.72816e-05
		M6488_1.02	CIS-BP	0.0474295	0.0471647	0.00807877
		MA0596.1	JASPAR	0.0233051	0.0267503	-0.198909
		SREBF2.SwissRegulon	SwissRegulon	1.80129	1.663	0.115246
